# Supplementary material for: Optimization of Extraction of Circulating RNAs from Plasma – Enabling Small RNA Sequencing
Source: PLoS One. 2014 Sep 17;9(9):e107259. doi: 10.1371/journal.pone.0107259 (PMC4167851; doi:10.1371/journal.pone.0107259)
Supplement: Table S1 — [A] bovine miRNA readcounts, [B] human miRNA readcounts and [C] human piRNA readcounts normalized to library sizes in reads per million (rpm). (XLSX) [file pone.0107259.s001.xlsx]

## Sheet: bta miRNAs
Table S1 [A]: bovine miRNA readcounts normalized to library sizes in reads per million (rpm); Top 20 are displayed in bold type.
miRNA name	Animal 1	Animal 2	Animal 3	Animal 4	Animal 5	Animal 6	Animal 7	Animal 8	Animal 9	MEAN		rank	miRNA sorted	rmp	Top 10 Williams et al.
bta-let-7a-3p	4.0228	3.23399	1.05034	2.4053	6.29707	0.459897	4.96365	2.58417	13.3657	4.26477		1	bta-miR-122	20670.2	miR-451-DICER
bta-let-7a-5p	21.0423	16.3786	8.78965	11.5811	17.9141	4.98222	20.5637	7.30309	81.0709	21.0695		2	bta-miR-486	4378.39	miR-486
bta-let-7b	37.8556	52.4741	20.7303	39.2866	37.891	7.20505	38.5949	21.6846	265.124	57.8718		3	bta-miR-423-3p	3608.45	miR-92a
bta-let-7c	9.18023	8.4501	3.98022	8.19585	8.90275	0.843145	11.9533	5.2807	39.2208	10.6674		4	bta-miR-423-5p	3056.2	miR-16
bta-let-7d	25.5809	12.8316	6.79954	10.6902	12.2684	3.44923	33.3274	6.74132	36.8106	16.4999		5	bta-miR-99a-5p	2333.34	miR-7b
bta-let-7e	0.103149	0.521611	0.110562	0.0890853	0	0	0.202598	0	1.31466	0.260185		6	bta-miR-92a	1048.84	miR-21
bta-let-7f	9.38653	3.7556	5.1964	7.92859	15.1998	3.14263	10.4338	5.05599	72.3065	14.7118		7	bta-miR-192	1001.68	miR-19b
bta-let-7g	110.885	57.6902	49.7528	94.7867	106.399	17.3994	105.756	49.2116	424.198	112.898		8	bta-miR-3600	785.466	miR-25
bta-let-7i	87.2638	48.8228	33.9424	92.8269	82.6219	15.2533	70.7067	39.0996	379.719	94.4729		9	bta-miR-320a	756.332	miR-22
bta-miR-1	1.54723	4.90314	0.718651	0.801767	1.0857	0.306598	1.62078	0.898842	13.804	2.85408		10	bta-miR-140	656.487	miR-144
bta-miR-100	841.178	261.014	473.591	587.428	631.77	103.783	881.808	297.404	898.791	552.974		11	bta-miR-30d	606.079
bta-miR-101	21.2486	5.11179	13.2121	12.561	13.2456	4.52232	27.1481	8.31429	47.9852	17.0388		12	bta-miR-100	552.974
bta-miR-103	20.2171	11.2668	6.3573	14.6991	20.194	4.59897	20.1585	7.86487	40.7546	16.2346		13	bta-miR-193a-5p	530.401
bta-miR-105a	0.103149	0.104322	0.0552808	0.445426	0	0.0766495	0.405196	0.224711	0.219111	0.181538		14	bta-miR-25	485.538
bta-miR-105b	0.722041	0	0.165843	0	0	0.153299	0.607794	0.112355	1.53377	0.366123		15	bta-miR-22-3p	475.149
bta-miR-106a	0	0	0	0	0	0	0	0	0	0		16	bta-miR-30a-5p	439.675
bta-miR-106b	5.26058	3.33831	0.829213	4.54335	5.31994	1.07309	4.05196	2.80888	15.9951	4.80227		17	bta-miR-21-5p	425.625
bta-miR-107	11.4495	9.70196	2.8746	9.97755	10.6399	2.37614	9.21821	5.95483	20.1582	9.15009		18	bta-miR-148a	404.885
bta-miR-10a	57.4538	74.5904	27.0323	79.1077	107.376	10.4243	54.0937	24.3811	219.768	72.6919		19	bta-miR-191	393.178
bta-miR-10b	193.713	238.272	96.0781	279.371	406.161	35.4887	202.598	80.6711	870.088	266.938		20	bta-miR-24-3p	350.429
bta-miR-1179	0	0	0	0	0	0	0	0	0	0		21	bta-miR-125b	304.043
bta-miR-1185	0	0	0	0	0	0	0	0	0	0		22	bta-miR-339a	282.027
bta-miR-1193	0	0	0	0	0	0	0	0	0	0		23	bta-miR-10b	266.938
bta-miR-1197	0	0	0	0	0	0	0	0	0	0		24	bta-miR-30e-5p	264.108
bta-miR-122	44025.6	5619	34048	7938.3	8436.99	5094.51	49796.8	10381.3	20691	20670.2		25	bta-miR-378	245.223
bta-miR-1224	3.40391	4.79882	3.98022	7.03774	6.40564	2.91268	2.63377	3.70772	9.42175	4.92247		26	bta-miR-484	224.3
bta-miR-1225-3p	0	0	0	0	0	0	0	0	0	0		27	bta-miR-451	221.146
bta-miR-1246	322.03	37.1387	23.8813	34.2087	31.0511	37.405	61.4885	43.1444	34.4004	69.4165		28	bta-miR-27b	184.574
bta-miR-1247-3p	0.103149	0.208644	0.221123	0.0890853	0	0	0.303897	0.112355	0.219111	0.139707		29	bta-miR-128	183.231
bta-miR-1247-5p	1.23778	0.417289	0.0552808	0.0890853	0.32571	0.229949	0.607794	0.561776	0.219111	0.415975		30	bta-miR-150	171.955
bta-miR-1248	0.103149	0.312967	0	0.267256	0	0.0766495	0.202598	0	0.219111	0.131303		31	bta-miR-185	157.348
bta-miR-1249	13.6156	9.59764	4.91999	3.56341	11.0742	4.06242	20.665	18.4263	10.2982	10.6914		32	bta-miR-181a	153.439
bta-miR-124a	0	0.104322	0.0552808	0	0	0	0	0.112355	0.438221	0.0789088		33	bta-miR-296-3p	139.4
bta-miR-124b	0	0.104322	0.0552808	0	0	0	0	0	0	0.0177337		34	bta-miR-125a	117.071
bta-miR-1251	0	0	0	0	0	0	0	0	0	0		35	bta-let-7g	112.898
bta-miR-1256	0	0	0	0	0	0	0	0	0	0		36	bta-miR-99b	111.748
bta-miR-125a	127.904	163.264	29.133	120.265	142.118	26.7507	171.702	76.4016	196.104	117.071		37	bta-miR-193b	110.704
bta-miR-125b	435.803	323.294	122.668	329.794	392.59	65.9952	554.308	175.162	336.773	304.043		38	bta-miR-151-3p	107.925
bta-miR-126-3p	4.84799	5.52908	2.48764	6.14688	10.857	1.37969	7.39483	5.16834	14.2422	6.4504		39	bta-miR-1307	105.87
bta-miR-126-5p	2.78501	1.35619	0.829213	1.15811	4.0171	0.306598	2.12728	0.898842	11.1746	2.73922		40	bta-miR-27a-3p	105.281
bta-miR-1260b	2.57872	2.19077	0.773932	1.87079	2.49711	0.229949	4.05196	1.57297	1.31466	1.89787		41	bta-miR-669	102.345
bta-miR-127	37.3398	52.6827	20.8409	104.319	75.782	15.9431	45.9897	35.9537	121.606	56.7175		42	bta-miR-186	95.8159
bta-miR-1271	0.722041	1.35619	0.110562	1.95988	1.62855	0.613196	3.14027	0.898842	8.54531	2.10832		43	bta-let-7i	94.4729
bta-miR-1277	0	0	0	0	0	0	0.101299	0	0	0.0112554		44	bta-miR-221	91.227
bta-miR-128	216.715	142.504	51.4112	180.754	195.426	40.7775	352.52	108.31	360.656	183.231		45	bta-miR-215	91.1479
bta-miR-1281	0.309446	0	0	0	0	0	0	0	0	0.0343829		46	bta-miR-6529	89.5293
bta-miR-1282	0	0	0	0.0890853	0	0	0	0	0	0.00989836		47	bta-miR-2284x	78.0608
bta-miR-1284	0	0	0	0	0	0	0	0	0	0		48	bta-miR-375	73.4011
bta-miR-1287	0	0	0	0	0	0	0	0	0	0		49	bta-miR-10a	72.6919
bta-miR-129	1.54723	2.39941	0.608089	1.51445	1.62855	0.536547	2.32988	0.786487	1.31466	1.40726		50	bta-miR-2340	70.4254
bta-miR-129-3p	0.103149	0.104322	0.0552808	0.445426	0.21714	0	0.202598	0.112355	0.219111	0.162154		51	bta-miR-1246	69.4165
bta-miR-129-5p	1.95983	2.50373	0.331685	1.42536	1.73712	0.536547	2.22858	0.786487	2.19111	1.52227		52	bta-miR-199a-3p	67.8569
bta-miR-1291	1.13464	0.521611	0.66337	0.712682	0.21714	0.306598	0.709093	0.112355	0.438221	0.535078		53	bta-miR-143	65.4834
bta-miR-1296	5.46688	5.42475	1.05034	3.83067	4.88566	0.613196	7.69872	2.24711	2.41022	3.73639		54	bta-miR-532	61.7647
bta-miR-1298	0.309446	0	0	0.0890853	0	0	0	0.112355	0	0.0567652		55	bta-miR-29a	60.4688
bta-miR-1301	0	0.104322	0	0	0	0	0	0	0	0.0115914		56	bta-miR-23a	60.1935
bta-miR-1306	8.56134	8.86738	1.71371	4.00884	6.83992	2.06954	11.3455	5.61776	6.13509	6.12879		57	bta-let-7b	57.8718
bta-miR-1307	129.864	112.981	48.7024	103.428	123.227	45.0699	157.925	111.119	120.511	105.87		58	bta-miR-127	56.7175
bta-miR-130a	0.206297	0.104322	0	0.178171	0.759991	0.153299	0.303897	0.112355	1.09555	0.323765		59	bta-miR-210	49.0459
bta-miR-130b	0.309446	2.29509	0.829213	0.712682	2.1714	0.383248	1.31689	0.337066	3.28666	1.29352		60	bta-miR-874	45.9802
bta-miR-132	0.103149	0.312967	0.110562	0.178171	0	0	0.101299	0	3.50577	0.479102		61	bta-miR-339b	45.3897
bta-miR-133a	7.52985	8.97171	1.38202	4.09792	5.31994	1.91624	10.839	4.15714	24.5404	7.63935		62	bta-miR-2284k	43.9919
bta-miR-133b	2.99131	3.85992	1.21618	2.31622	2.27997	0.766495	5.26755	1.57297	8.54531	3.20177		63	bta-miR-194	42.3874
bta-miR-133c	0	0	0	0	0	0	0	0	0	0		64	bta-miR-224	39.1854
bta-miR-134	0	0	0	0.445426	0.32571	0.153299	0	0.112355	0.438221	0.16389		65	bta-miR-2487	30.6307
bta-miR-1343-3p	17.329	13.1446	2.04539	9.71029	9.55417	4.13907	27.7559	15.7297	5.03954	11.6053		66	bta-miR-2892	30.068
bta-miR-1343-5p	0.825189	0.730255	0.497528	0.979938	0.32571	0.306598	0.506495	0.337066	0.438221	0.549667		67	bta-miR-20a	29.7508
bta-miR-135a	0	0	0	0	0	0	0	0	0	0		68	bta-miR-152	28.419
bta-miR-135b	0	0	0	0	0	0	0	0	0.219111	0.0243456		69	bta-miR-744	28.3754
bta-miR-136	0	0.208644	0	0.445426	0.10857	0	0.202598	0.112355	0.219111	0.144078		70	bta-miR-92b	27.4059
bta-miR-137	0	0	0	0	0	0	0	0	0	0		71	bta-miR-181b	27.3539
bta-miR-138	9.59283	15.9613	4.0355	20.0442	9.4456	1.83959	5.06495	9.66255	9.42175	9.45203		72	bta-miR-378c	27.0763
bta-miR-1388-3p	3.09446	3.02534	1.54786	3.0289	4.45138	0.843145	5.26755	4.04479	11.832	4.12615		73	bta-miR-769	25.6454
bta-miR-1388-5p	2.37242	3.02534	3.04045	4.18701	5.64565	1.07309	5.57144	4.60657	5.47776	3.88886		74	bta-miR-147	25.5089
bta-miR-139	5.26058	5.42475	2.48764	3.11798	5.86279	0.919794	10.5351	4.2695	14.6804	5.83984		75	bta-miR-3604	24.7843
bta-miR-140	486.346	611.537	211.007	1525.59	1172.01	131.837	334.894	390.659	1044.5	656.487		76	bta-miR-3432	23.3895
bta-miR-141	1.13464	1.14754	0.608089	1.69262	3.58282	0.536547	1.31689	1.12355	1.53377	1.4085		77	bta-miR-3431	22.8611
bta-miR-142-3p	0	0.312967	0.0552808	0.178171	0	0	0.202598	0.112355	0.219111	0.120054		78	bta-miR-197	21.1015
bta-miR-142-5p	1.34093	1.25187	0.66337	0.801767	2.1714	0.383248	0.810392	1.0112	1.97199	1.15624		79	bta-let-7a-5p	21.0695
bta-miR-143	37.443	44.9629	20.1222	65.3886	115.084	17.3994	65.0339	38.9873	184.929	65.4834		80	bta-miR-200a	21.0039
bta-miR-1434-3p	0.412595	0.208644	0	0.178171	0.21714	0	0.202598	0.112355	0.219111	0.17229		81	bta-miR-222	20.9849
bta-miR-1434-5p	0	0	0	0	0	0	0	0	0	0		82	bta-miR-148b	20.2584
bta-miR-144	2.99131	1.04322	1.1609	1.95988	4.0171	0.459897	1.01299	0.561776	8.3262	2.39259		83	bta-miR-365-3p	19.9943
bta-miR-145	14.8534	21.699	6.68898	15.3227	20.6283	4.13907	13.2702	5.05599	40.9737	15.8479		84	bta-miR-3596	19.5714
bta-miR-1468	0.206297	0.730255	0.276404	0.712682	0.542851	0.153299	0.810392	0.449421	2.41022	0.699091		85	bta-miR-361	19.0951
bta-miR-146a	0.825189	1.14754	0.773932	1.51445	3.14853	0.766495	1.62078	0.786487	6.57332	1.9063		86	bta-miR-365-5p	18.4084
bta-miR-146b	3.50706	0.834577	0.718651	4.63243	3.14853	0.459897	2.12728	0.561776	10.0791	2.89659		87	bta-miR-652	17.4091
bta-miR-147	14.1314	17.4218	11.5537	55.5892	31.4853	7.20505	16.613	12.6961	62.8847	25.5089		88	bta-miR-26a	17.2011
bta-miR-148a	482.942	215.634	297.521	576.471	397.91	96.655	572.238	240.553	764.038	404.885		89	bta-miR-101	17.0388
bta-miR-148b	17.9479	14.8137	6.52314	28.1509	17.2627	4.21572	15.8026	10.5614	67.0478	20.2584		90	bta-miR-205	16.6632
bta-miR-149-3p	0	0	0.331685	0.0890853	0	0.0766495	0.303897	0.449421	0.438221	0.187662		91	bta-let-7d	16.4999
bta-miR-149-5p	4.74484	13.2489	2.48764	12.7392	10.6399	1.37969	9.21821	4.15714	4.82043	7.04844		92	bta-miR-103	16.2346
bta-miR-150	197.427	64.3668	33.5002	97.9047	171.975	16.9395	207.866	28.2012	729.419	171.955		93	bta-miR-145	15.8479
bta-miR-151-3p	132.133	64.2625	39.6364	54.6984	40.3881	21.3852	264.188	110.108	244.527	107.925		94	bta-miR-425-5p	15.616
bta-miR-151-5p	1.85668	1.8778	0.552808	1.51445	4.45138	0.689846	2.93767	0.898842	4.1631	2.10473		95	bta-miR-326	15.4711
bta-miR-152	43.5287	22.3249	18.7955	35.7232	25.1883	7.51165	33.0235	21.9093	47.7661	28.419		96	bta-miR-17-5p	15.322
bta-miR-153	0	0	0	0	0	0	0	0.224711	0	0.0249678		97	bta-miR-22-5p	15.1884
bta-miR-154a	0.309446	0.208644	0	0.0890853	0	0	0	0.112355	0	0.0799479		98	bta-miR-19b	15.0517
bta-miR-154b	0.825189	0.834577	0.221123	0.712682	0.759991	0.0766495	0.405196	0.337066	0.876442	0.560991		99	bta-miR-2332	14.9897
bta-miR-154c	4.53854	7.61552	1.1609	16.3026	11.1827	1.30304	3.14027	2.47182	10.2982	6.44596		100	bta-miR-342	14.7444
bta-miR-155	1.85668	0.9389	0.66337	1.15811	2.49711	0.153299	1.62078	0.224711	9.20264	2.03507		101	bta-let-7f	14.7118
bta-miR-1584-3p	0	0.208644	0.0552808	0	0	0	0	0	0.219111	0.0536706		102	bta-miR-425-3p	14.1026
bta-miR-1584-5p	0.206297	0.104322	0	0.0890853	0.21714	0.383248	0	0.224711	0	0.136089		103	bta-miR-30f	13.8712
bta-miR-15a	0.309446	0.417289	0.276404	0.356341	1.19427	0	0.911691	0.449421	1.53377	0.605404		104	bta-miR-2285f	13.2563
bta-miR-15b	0.103149	0.521611	0.221123	0.801767	0.651421	0.153299	0.810392	0.224711	2.62933	0.679644		105	bta-miR-885	12.9776
bta-miR-1603	0	0	0	0	0	0	0	0	0	0		106	bta-miR-30c	12.6046
bta-miR-16a	3.09446	1.46051	1.1609	1.06902	3.47425	0.613196	3.34287	0.786487	37.687	5.8543		107	bta-miR-2284y	11.8267
bta-miR-16b	0.309446	0.312967	0.331685	0.267256	0.542851	0.0766495	0.607794	0.337066	3.06755	0.650362		108	bta-miR-1343-3p	11.6053
bta-miR-17-3p	0	0.312967	0.221123	0.0890853	0.10857	0.153299	0.405196	0	0.657332	0.216397		109	bta-miR-760-3p	11.398
bta-miR-17-5p	13.9251	9.389	3.20629	8.19585	13.0284	2.22284	10.1299	5.05599	72.7447	15.322		110	bta-miR-223	11.2363
bta-miR-1721	0	0	0	0	0	0	0	0	0	0		111	bta-miR-409b	11.0837
bta-miR-1777a	0.309446	0.104322	0.608089	0	0.10857	0.383248	0.202598	0.898842	0.219111	0.314914		112	bta-miR-1839	10.724
bta-miR-1777b	0.412595	0.417289	0.276404	1.06902	0.32571	0.383248	0.405196	1.0112	0.219111	0.502197		113	bta-miR-1249	10.6914
bta-miR-1814a	0	0	0	0	0	0	0	0	0	0		114	bta-let-7c	10.6674
bta-miR-1814b	0	0	0	0	0	0	0	0	0	0		115	bta-miR-660	10.2017
bta-miR-1814c	0	0	0	0	0	0	0	0	0	0		116	bta-miR-433	10.1531
bta-miR-181a	112.742	184.963	52.351	204.896	252.86	33.1126	166.839	115.951	257.236	153.439		117	bta-miR-200b	9.80705
bta-miR-181b	17.329	30.8794	7.68404	44.899	46.6852	6.13196	23.9066	21.1228	47.547	27.3539		118	bta-miR-432	9.7942
bta-miR-181c	0.825189	0.208644	0.221123	0.534512	0.10857	0	0.303897	0.112355	0.438221	0.305835		119	bta-miR-138	9.45203
bta-miR-181d	0	0.521611	0.276404	0.801767	0.10857	0.0766495	0.506495	0.337066	1.53377	0.462482		120	bta-miR-200c	9.36467
bta-miR-182	0.309446	0.104322	0	0.178171	0.21714	0.229949	0.101299	0	0.438221	0.175394		121	bta-miR-107	9.15009
bta-miR-183	0.515743	0.521611	0.718651	0.534512	0.759991	0.459897	0.202598	0.449421	2.84844	0.778985		122	bta-miR-2957	9.1433
bta-miR-1835	0.103149	0	0	0	0	0	0	0	0	0.011461		123	bta-miR-330	8.85639
bta-miR-1839	11.2432	6.5723	4.31191	13.0955	12.0513	2.60608	6.28054	5.95483	34.4004	10.724		124	bta-miR-23b-3p	8.7816
bta-miR-184	0.515743	3.85992	0.386966	5.16695	0.868561	0	0.506495	1.12355	1.97199	1.60002		125	bta-miR-485	8.3292
bta-miR-1843	0.103149	0.104322	0.0552808	0.178171	0	0.229949	0	0	0.657332	0.147578		126	bta-miR-7	7.81568
bta-miR-185	160.912	145.008	51.5217	210.954	113.022	38.0948	167.852	59.2112	469.554	157.348		127	bta-miR-133a	7.63935
bta-miR-186	96.6503	63.2192	34.8822	91.7578	81.319	17.936	163.699	61.1213	251.758	95.8159		128	bta-miR-27a-5p	7.51595
bta-miR-187	0.206297	0.625933	0.110562	0.356341	0.32571	0	0.101299	0.449421	0.657332	0.314766		129	bta-miR-149-5p	7.04844
bta-miR-188	0.825189	0.730255	0.221123	1.15811	1.73712	0.229949	0.506495	0.786487	1.53377	0.858723		130	bta-miR-502a	6.78227
bta-miR-18a	0.103149	0.312967	0.110562	0.356341	0.759991	0.0766495	0.101299	0.449421	1.09555	0.373992		131	bta-miR-574	6.75542
bta-miR-18b	0.103149	0	0	0	0	0	0	0.112355	0.438221	0.0726361		132	bta-miR-33a	6.65188
bta-miR-190a	0	0	0	0	0	0	0	0	0	0		133	bta-miR-543	6.63453
bta-miR-190b	0	0	0	0	0	0	0	0	0.219111	0.0243456		134	bta-miR-126-3p	6.4504
bta-miR-191	497.589	229.926	145.776	278.213	343.407	99.1078	754.07	139.882	1050.63	393.178		135	bta-miR-154c	6.44596
bta-miR-192	1305.86	494.383	742.587	1156.77	1140.86	328.213	1886.79	575.708	1383.9	1001.68		136	bta-miR-26b	6.20907
bta-miR-193a	0.515743	0.730255	0.276404	0.267256	0.542851	0.153299	0.911691	0.224711	0.219111	0.426813		137	bta-miR-1306	6.12879
bta-miR-193a-3p	4.64169	2.19077	1.54786	1.51445	2.27997	0.843145	4.35586	1.12355	4.38221	2.54217		138	bta-miR-424-3p	5.9635
bta-miR-193a-5p	1089.87	463.712	333.841	302.89	344.927	209.177	1407.65	397.176	224.369	530.401		139	bta-miR-16a	5.8543
bta-miR-193b	211.145	64.0538	71.257	63.7851	65.2507	25.6009	224.175	53.9305	217.139	110.704		140	bta-miR-139	5.83984
bta-miR-194	48.0673	18.2564	24.6553	35.7232	57.6508	9.19794	81.4444	26.5158	79.9753	42.3874		141	bta-miR-214	5.77591
bta-miR-1940	0	0	0.0552808	0.0890853	0	0.229949	0.405196	0.112355	0.219111	0.123442		142	bta-miR-26c	5.74879
bta-miR-195	0	0	0.0552808	0	0	0	0	0	0.657332	0.0791792		143	bta-miR-6517	5.26081
bta-miR-196a	0	0.104322	0	0.0890853	0.10857	0	0	0	0	0.0335531		144	bta-miR-2285t	5.19355
bta-miR-196b	0.103149	0.208644	0.0552808	0	0.10857	0	0.202598	0.112355	0.219111	0.11219		145	bta-miR-1224	4.92247
bta-miR-197	25.5809	20.9688	9.95055	19.5097	17.8055	5.74871	45.7871	12.1344	32.4284	21.1015		146	bta-miR-409a	4.899
bta-miR-199a-3p	37.2367	119.658	11.4984	114.653	89.7875	9.42789	46.6988	35.1672	146.585	67.8569		147	bta-miR-106b	4.80227
bta-miR-199a-5p	1.23778	6.46797	0.773932	4.45426	3.36567	0.306598	2.93767	2.24711	7.23065	3.22463		148	bta-miR-206	4.73965
bta-miR-199b	0.515743	2.29509	0.331685	2.49439	1.62855	0.383248	1.01299	1.68533	7.66887	2.00177		149	bta-miR-93	4.39873
bta-miR-199c	1.13464	6.05069	0.884493	5.16695	3.79996	0.459897	2.22858	2.02239	4.38221	2.90331		150	bta-miR-30b-5p	4.33911
bta-miR-19a	3.50706	2.19077	0.939774	3.38524	4.45138	1.07309	3.74806	1.12355	8.10709	3.16956		151	bta-miR-1388-3p	4.12615
bta-miR-19b	14.4408	10.2236	5.4728	13.3628	19.2169	3.06598	16.5117	5.84247	47.3279	15.0517		152	bta-miR-2284w	4.04328
bta-miR-200a	7.8393	9.18035	18.4638	26.6365	41.6909	5.44212	12.2572	10.3367	57.1878	21.0039		153	bta-miR-2448-3p	3.94917
bta-miR-200b	7.42671	5.6334	5.80449	10.3339	19.7598	2.52943	6.28054	5.95483	24.5404	9.80705		154	bta-miR-1388-5p	3.88886
bta-miR-200c	6.08577	5.42475	7.46291	7.8395	17.1541	3.60253	8.81301	7.30309	20.5964	9.36467		155	bta-miR-455-5p	3.83001
bta-miR-202	0	0	0	0	0	0	0	0	0	0		156	bta-miR-1296	3.73639
bta-miR-204	1.34093	1.56483	3.20629	1.15811	1.62855	0.153299	4.96365	0.786487	6.3542	2.35071		157	bta-let-7a-3p	4.26477
bta-miR-205	17.1227	21.1774	3.53797	19.0642	19.7598	3.98578	15.8026	8.76371	40.7546	16.6632		158	bta-miR-381	3.34433
bta-miR-206	4.2291	4.79882	1.65843	1.95988	2.93139	2.29949	5.36885	0.786487	18.6244	4.73965		159	bta-miR-199a-5p	3.22463
bta-miR-208a	0	0	0	0	0.21714	0	0	0	0	0.0241267		160	bta-miR-133b	3.20177
bta-miR-208b	0	0	0	0	0	0	0.202598	0.112355	0	0.0349948		161	bta-miR-19a	3.16956
bta-miR-20a	36.102	12.623	10.0058	18.4407	31.1596	5.59542	22.8936	9.5502	121.387	29.7508		162	bta-miR-504	3.10157
bta-miR-20b	0.309446	0.208644	0.331685	0	0.434281	0	0.202598	0	0	0.165184		163	bta-miR-2419-5p	3.04717
bta-miR-21-3p	0.206297	0.104322	0.0552808	0.0890853	0.21714	0.0766495	0	0.337066	0.438221	0.16934		164	bta-miR-2478	2.96362
bta-miR-21-5p	393.822	177.869	179.663	337.099	521.897	96.1951	394.965	211.116	1518	425.625		165	bta-miR-199c	2.90331
bta-miR-210	57.1444	58.2118	10.6139	67.5266	93.2618	12.034	43.356	48.6498	50.6145	49.0459		166	bta-miR-450a	2.90178
bta-miR-211	0.515743	0.521611	0.110562	0.178171	0.434281	0	0.405196	0.112355	0.219111	0.277448		167	bta-miR-146b	2.89659
bta-miR-212	0.412595	0.208644	0.110562	0.712682	0.651421	0	0.405196	0.224711	0.657332	0.375905		168	bta-miR-1	2.85408
bta-miR-214	3.19761	13.8748	1.1609	6.14688	7.59991	1.99289	5.67274	2.69653	9.64086	5.77591		169	bta-miR-24	2.84781
bta-miR-215	51.2649	44.024	77.8354	189.306	181.312	22.8416	26.5403	65.5031	161.704	91.1479		170	bta-miR-2484	2.79781
bta-miR-216a	0	0	0	0.0890853	0	0	0	0	0	0.00989836		171	bta-miR-126-5p	2.73922
bta-miR-216b	0	0	0	0	0	0	0	0	0	0		172	bta-miR-299	2.65295
bta-miR-217	0	0	0	0	0.10857	0.0766495	0	0	0	0.02058		173	bta-miR-2474	2.59926
bta-miR-218	0.618892	2.50373	0.165843	1.15811	0.977131	0.306598	1.21559	0.674132	1.97199	1.06578		174	bta-miR-193a-3p	2.54217
bta-miR-219	0.618892	0.417289	0.331685	0.890853	0.10857	0.229949	1.01299	0	1.53377	0.571556		175	bta-miR-671	2.49874
bta-miR-219-3p	0	0	0	0.178171	0	0	0	0	0	0.0197967		176	bta-miR-144	2.39259
bta-miR-219-5p	0.103149	0.417289	0.110562	0.0890853	0	0	0.101299	0.112355	0	0.103749		177	bta-miR-204	2.35071
bta-miR-22-3p	834.782	351.879	265.68	481.684	471.086	176.141	819.407	321.111	554.569	475.149		178	bta-miR-2285k	2.34648
bta-miR-22-5p	25.3746	10.2236	9.67415	9.53212	14.4398	5.51877	25.7299	10.7861	25.4168	15.1884		179	bta-miR-370	2.263
bta-miR-221	65.4994	89.4041	18.0216	74.4753	99.3417	21.6918	118.52	46.178	287.911	91.227		180	bta-miR-2387	2.24703
bta-miR-222	21.0423	20.4471	9.2319	17.2825	25.2968	6.13196	24.3118	10.5614	54.5585	20.9849		181	bta-miR-493	2.24274
bta-miR-223	11.2432	12.7273	3.15101	9.0867	10.857	1.68629	11.1429	1.57297	39.659	11.2363		182	bta-miR-2904	2.11124
bta-miR-224	34.7611	51.0135	17.4687	63.696	49.508	5.28882	31.4027	32.9201	66.6096	39.1854		183	bta-miR-1271	2.10832
bta-miR-2284a	0	0	0	0	0	0	0	0	0	0		184	bta-miR-151-5p	2.10473
bta-miR-2284aa	0.103149	0	0.0552808	0.0890853	0	0.0766495	0	0	0	0.0360183		185	bta-miR-2898	2.10309
bta-miR-2284ab	0.103149	0.208644	0.442247	0.0890853	0.10857	0.0766495	0.303897	0	0.657332	0.221064		186	bta-miR-320b	2.09687
bta-miR-2284ac	0.412595	0	0.0552808	0.0890853	0	0	0	0.224711	0.219111	0.111198		187	bta-miR-6518	2.08184
bta-miR-2284b	0	0.104322	0	0	0.10857	0.0766495	0.101299	0	0.438221	0.092118		188	bta-miR-155	2.03507
bta-miR-2284c	0	0	0	0	0	0	0	0	0	0		189	bta-miR-199b	2.00177
bta-miR-2284d	2.06297	0.625933	0.276404	1.95988	2.06283	0.229949	1.51948	1.0112	5.25865	1.66748		190	bta-miR-7857	1.99561
bta-miR-2284e	0.206297	0	0.110562	0	0.21714	0	0	0	0	0.0593333		191	bta-miR-421	1.93256
bta-miR-2284f	0.309446	0	0.110562	0.356341	0.32571	0	0	0	0	0.122451		192	bta-miR-324	1.90644
bta-miR-2284g	0	0	0.0552808	0	0	0.0766495	0	0	0	0.0146589		193	bta-miR-146a	1.9063
bta-miR-2284h-3p	0	0	0	0	0	0	0.101299	0	0	0.0112554		194	bta-miR-1260b	1.89787
bta-miR-2284h-5p	0.928338	0.730255	0.386966	0.534512	0.759991	0.0766495	0.709093	0.561776	1.09555	0.64257		195	bta-miR-2316	1.75828
bta-miR-2284i	0.206297	0	0	0.178171	0.21714	0	0.101299	0	0.438221	0.126792		196	bta-miR-497	1.73082
bta-miR-2284j	0.206297	0.104322	0	0.178171	0.32571	0	0.405196	0.112355	0.219111	0.172351		197	bta-miR-2284d	1.66748
bta-miR-2284k	48.2736	30.0448	19.0166	51.8476	40.171	19.0857	76.1768	30.8977	80.4136	43.9919		198	bta-miR-328	1.64209
bta-miR-2284l	0	0	0	0	0	0	0	0	0	0		199	bta-miR-505	1.60582
bta-miR-2284m	0.412595	0.417289	0.165843	0.534512	0.32571	0.383248	0.405196	0.674132	0.876442	0.466107		200	bta-miR-184	1.60002
bta-miR-2284n	0	0	0	0	0	0	0.202598	0	0	0.0225109		201	bta-miR-2889	1.52322
bta-miR-2284o	0	0	0	0	0	0	0	0	0	0		202	bta-miR-129-5p	1.52227
bta-miR-2284p	0	0.417289	0	0.0890853	0.21714	0.153299	0	0	0.219111	0.121769		203	bta-miR-7860	1.43315
bta-miR-2284q	0.206297	0	0.110562	0.445426	0	0.153299	0.202598	0.112355	0	0.136726		204	bta-miR-141	1.4085
bta-miR-2284r	0.103149	0.208644	0.165843	0.0890853	0	0.0766495	0.303897	0.112355	0	0.117736		205	bta-miR-129	1.40726
bta-miR-2284s	0	0	0.0552808	0	0.10857	0.153299	0.101299	0	0.219111	0.0708399		206	bta-miR-345-3p	1.39975
bta-miR-2284t-3p	0.103149	0	0.0552808	0	0	0	0	0	0	0.0176033		207	bta-miR-29b	1.37034
bta-miR-2284t-5p	0	0	0	0	0	0	0	0	0	0		208	bta-miR-323	1.36823
bta-miR-2284u	0	0	0	0	0	0.0766495	0	0	0	0.00851661		209	bta-miR-382	1.34904
bta-miR-2284v	0.206297	0.208644	0.276404	0.623597	0.21714	0.153299	0.202598	0	0	0.209776		210	bta-miR-2401	1.32155
bta-miR-2284w	4.64169	3.44263	1.60314	4.27609	4.66852	1.83959	4.25456	2.02239	9.64086	4.04328		211	bta-miR-130b	1.29352
bta-miR-2284x	71.6883	54.8735	35.7667	102.003	93.2618	22.4583	108.998	60.5595	152.939	78.0608		212	bta-miR-23b-5p	1.28459
bta-miR-2284y	17.9479	5.94636	6.41258	15.5008	13.0284	3.83248	20.5637	8.08958	15.1186	11.8267		213	bta-miR-483	1.24684
bta-miR-2284z	0	0.104322	0	0.178171	0.10857	0.0766495	0.303897	0.112355	0.219111	0.122564		214	bta-miR-429	1.19811
bta-miR-2285a	0.103149	0	0	0	0	0	0	0	0	0.011461		215	bta-miR-2431-3p	1.18781
bta-miR-2285aa	1.13464	0.312967	0.442247	0.445426	0.759991	0	0.405196	0.449421	2.41022	0.706678		216	bta-miR-142-5p	1.15624
bta-miR-2285ab	0	0.104322	0.0552808	0.445426	0.10857	0	0.405196	0.224711	0.219111	0.173624		217	bta-miR-708	1.10453
bta-miR-2285ac	0.206297	0	0	0.623597	0	0	0	0.337066	0	0.129662		218	bta-miR-98	1.06619
bta-miR-2285ad	0.928338	0.521611	0.165843	0.534512	0.542851	0.153299	0.101299	0.337066	0.876442	0.462362		219	bta-miR-218	1.06578
bta-miR-2285ae	0.515743	0.208644	0.552808	0.356341	0.759991	0.153299	0.709093	0.112355	1.97199	0.593363		220	bta-miR-2285i	1.05406
bta-miR-2285af	0	0	0.0552808	0.0890853	0	0	0	0	0	0.0160407		221	bta-miR-452	1.04284
bta-miR-2285b	0.515743	0.104322	0.165843	0.623597	0.21714	0.0766495	0.810392	0	1.75288	0.474063		222	bta-miR-449d	1.00152
bta-miR-2285c	0.206297	0	0.0552808	0	0.32571	0.306598	0.101299	0	0.219111	0.134922		223	bta-miR-28	0.981184
bta-miR-2285d	0.103149	0	0.110562	0	0	0.153299	0.101299	0	0	0.0520343		224	bta-miR-379	0.974007
bta-miR-2285e	0.722041	0.312967	0.552808	1.06902	0.977131	0.306598	0.506495	0.449421	0.876442	0.641436		225	bta-miR-3120	0.972513
bta-miR-2285f	10.6243	6.98959	7.18651	15.4118	11.5084	3.14263	11.5481	3.59537	49.2999	13.2563		226	bta-miR-760-5p	0.953751
bta-miR-2285g	0.103149	0	0.276404	0.178171	0.10857	0.0766495	0	0	0.438221	0.13124		227	bta-miR-29c	0.951888
bta-miR-2285h	0	0	0	0	0	0	0	0	0	0		228	bta-miR-2338	0.922173
bta-miR-2285i	1.13464	0.521611	0.66337	1.78171	1.0857	0.459897	1.41819	0.449421	1.97199	1.05406		229	bta-miR-31	0.917011
bta-miR-2285j	0.206297	0.312967	0.110562	0	0	0.153299	0	0	0	0.0870138		230	bta-miR-6523	0.901634
bta-miR-2285k	2.16612	1.14754	2.43236	2.4053	2.82282	0.689846	2.73507	1.46062	5.25865	2.34648		231	bta-miR-2457	0.901032
bta-miR-2285l	0.206297	0	0.0552808	0.0890853	0.10857	0.0766495	0	0	0.219111	0.0838882		232	bta-miR-677	0.887275
bta-miR-2285m	0	0.625933	0.0552808	0	0.10857	0	0.202598	0	0	0.110265		233	bta-miR-2285o	0.878682
bta-miR-2285n	0.722041	0.104322	0.386966	0.267256	0.542851	0.459897	1.11429	0.337066	3.72488	0.851063		234	bta-miR-450b	0.875627
bta-miR-2285o	1.03149	0.521611	0.773932	0.712682	1.62855	0.153299	1.31689	0.674132	1.09555	0.878682		235	bta-miR-2415-3p	0.872447
bta-miR-2285p	0.206297	0.521611	0.221123	0.979938	0	0.0766495	0.607794	0.224711	1.31466	0.461421		236	bta-miR-188	0.858723
bta-miR-2285q	0.206297	0.208644	0.165843	0.623597	0.21714	0.153299	0	0.112355	0.438221	0.236155		237	bta-miR-2313-5p	0.85634
bta-miR-2285r	0.206297	0.104322	0.221123	0.0890853	0.21714	0.0766495	0.101299	0.337066	0.219111	0.174677		238	bta-miR-2285n	0.851063
bta-miR-2285s	0	0	0	0.0890853	0.10857	0	0	0.224711	0	0.0469295		239	bta-miR-6120-3p	0.849565
bta-miR-2285t	9.07708	3.33831	5.1964	5.07786	3.58282	2.45278	9.5221	2.35946	6.13509	5.19355		240	bta-miR-2419-3p	0.829029
bta-miR-2285u	1.03149	0.625933	0.608089	0.356341	0.977131	0.383248	1.41819	0.449421	1.09555	0.77171		241	bta-miR-183	0.778985
bta-miR-2285v	0	0.104322	0.0552808	0.267256	0	0	0	0	0	0.0474288		242	bta-miR-2285u	0.77171
bta-miR-2285w	0	0	0.165843	0.0890853	0.10857	0.0766495	0.101299	0	0	0.0601607		243	bta-miR-499	0.771055
bta-miR-2285x	0.103149	0.208644	0.165843	0.0890853	0	0.0766495	0.202598	0.337066	0.438221	0.180139		244	bta-miR-2382-5p	0.751939
bta-miR-2285y	0	0	0	0	0	0	0	0	0	0		245	bta-miR-6123	0.732684
bta-miR-2285z	0	0	0	0.0890853	0	0	0.101299	0	0	0.0211538		246	bta-miR-2285aa	0.706678
bta-miR-2286	0	0	0	0	0	0	0	0	0	0		247	bta-miR-1468	0.699091
bta-miR-2287	0.103149	0	0	0	0	0	0	0	0	0.011461		248	bta-miR-15b	0.679644
bta-miR-2288	0	0	0	0	0	0	0	0	0	0		249	bta-miR-503-5p	0.655451
bta-miR-2289	0.103149	0.104322	0	0.356341	0.32571	0	0.101299	0.112355	0	0.122575		250	bta-miR-16b	0.650362
bta-miR-2290	0	0	0	0	0	0	0	0	0	0		251	bta-miR-2354	0.642749
bta-miR-2291	0	0	0	0	0	0	0	0	0	0		252	bta-miR-2284h-5p	0.64257
bta-miR-2292	0	0	0	0.0890853	0	0	0	0	0	0.00989836		253	bta-miR-2285e	0.641436
bta-miR-2293	0.206297	0	0	0	0	0	0	0.112355	0	0.0354058		254	bta-miR-2376	0.638977
bta-miR-2294	0	0	0.110562	0	0	0	0	0	0	0.0122846		255	bta-miR-329a	0.633967
bta-miR-2295	0	0.104322	0.0552808	0.0890853	0.10857	0.0766495	0.202598	0.112355	0	0.0832068		256	bta-miR-490	0.612409
bta-miR-2296	0	0	0	0	0	0	0	0	0	0		257	bta-miR-15a	0.605404
bta-miR-2297	0	0	0	0	0	0	0	0	0	0		258	bta-miR-296-5p	0.602475
bta-miR-2298	0	0	0	0	0	0	0	0	0	0		259	bta-miR-2285ae	0.593363
bta-miR-2299-3p	0.103149	0.834577	0.221123	0.267256	0.759991	0	1.41819	0.224711	0.438221	0.474135		260	bta-miR-2890	0.58765
bta-miR-2299-5p	0.103149	0	0	0	0	0	0	0.112355	0	0.0239449		261	bta-miR-503-3p	0.57759
bta-miR-2300a-5p	0	0	0	0	0	0	0	0	0	0		262	bta-miR-219	0.571556
bta-miR-2300b-3p	0	0.104322	0	0	0	0	0.101299	0	0	0.0228468		263	bta-miR-411a	0.561591
bta-miR-2301	0.206297	0	0	0	0	0	0	0	0	0.0229219		264	bta-miR-154b	0.560991
bta-miR-2302	0.103149	0	0.0552808	0	0	0	0	0	0	0.0176033		265	bta-miR-1343-5p	0.549667
bta-miR-2303	0	0	0	0	0	0	0	0	0	0		266	bta-miR-2459	0.544067
bta-miR-2304	0	0	0	0	0	0	0	0	0	0		267	bta-miR-1291	0.535078
bta-miR-2305	0	0	0.276404	0	0	0	0.101299	0.224711	0.219111	0.0912805		268	bta-miR-2447	0.505237
bta-miR-2306	0	0	0	0	0	0	0	0	0	0		269	bta-miR-1777b	0.502197
bta-miR-2307	0	0	0.0552808	0	0	0	0	0	0	0.00614231		270	bta-miR-877	0.502196
bta-miR-2308	0.103149	0.208644	0.0552808	0.623597	0.10857	0.153299	0.202598	0	0.219111	0.186028		271	bta-miR-132	0.479102
bta-miR-2309	0.309446	0	0.110562	0	0	0.0766495	0	0.224711	0	0.080152		272	bta-miR-2299-3p	0.474135
bta-miR-2310	0	0	0	0	0	0	0	0	0	0		273	bta-miR-2285b	0.474063
bta-miR-2311	0.103149	0	0	0	0	0	0	0	0.219111	0.0358066		274	bta-miR-346	0.471493
bta-miR-2312	0	0.104322	0.0552808	0.0890853	0.10857	0	0.101299	0	0	0.0509508		275	bta-miR-2284m	0.466107
bta-miR-2313-3p	0	0	0	0	0	0	0	0	0	0		276	bta-miR-181d	0.462482
bta-miR-2313-5p	0.618892	1.8778	0.386966	1.33628	0.542851	0.459897	0.709093	0.898842	0.876442	0.85634		277	bta-miR-2285ad	0.462362
bta-miR-2314	0.103149	0	0	0	0.10857	0	0	0	0	0.0235243		278	bta-miR-2285p	0.461421
bta-miR-2315	0	0	0	0	0	0	0	0	0	0		279	bta-miR-32	0.439523
bta-miR-2316	2.78501	1.35619	0.829213	1.87079	1.41141	0.306598	3.95066	1.12355	2.19111	1.75828		280	bta-miR-495	0.437736
bta-miR-2317	0	0	0	0	0	0	0	0	0	0		281	bta-miR-29d-5p	0.430826
bta-miR-2318	0	0	0.0552808	0	0	0	0	0	0	0.00614231		282	bta-miR-2397-5p	0.427148
bta-miR-2319a	0	0	0	0	0.10857	0	0	0	0	0.0120634		283	bta-miR-193a	0.426813
bta-miR-2319b	0	0	0	0	0	0	0	0	0	0		284	bta-miR-1247-5p	0.415975
bta-miR-2320-3p	0.309446	0	0.110562	0.534512	0	0	0.303897	0	1.31466	0.285898		285	bta-miR-2899	0.414522
bta-miR-2320-5p	0.309446	0	0	0.0890853	0.21714	0.0766495	0.202598	0.224711	1.09555	0.246131		286	bta-miR-7859	0.411067
bta-miR-2321	0	0	0	0	0	0	0	0	0	0		287	bta-miR-2408	0.410506
bta-miR-2322-3p	0	0	0.0552808	0	0	0	0	0	0	0.00614231		288	bta-miR-95	0.405716
bta-miR-2322-5p	0	0	0	0	0.10857	0	0.101299	0	0	0.0233188		289	bta-miR-455-3p	0.402108
bta-miR-2323	0	0	0	0	0	0	0	0	0	0		290	bta-miR-2442	0.392046
bta-miR-2324	0	0.104322	0	0	0	0	0	0	0	0.0115914		291	bta-miR-2411-3p	0.377236
bta-miR-2325a	0	0	0	0	0	0	0	0	0	0		292	bta-miR-212	0.375905
bta-miR-2325b	0	0	0	0	0	0	0	0	0	0		293	bta-miR-18a	0.373992
bta-miR-2325c	0	0	0	0	0	0	0	0	0.219111	0.0243456		294	bta-miR-2388-5p	0.372291
bta-miR-2326	0	0	0	0	0	0	0	0	0	0		295	bta-miR-33b	0.369477
bta-miR-2327	0	0.104322	0.0552808	0	0	0	0.101299	0	0	0.0289891		296	bta-miR-105b	0.366123
bta-miR-2328-3p	0	0	0.0552808	0	0	0.0766495	0	0	0	0.0146589		297	bta-miR-380-3p	0.362852
bta-miR-2328-5p	0	0	0	0	0	0	0	0	0	0		298	bta-miR-2481	0.35493
bta-miR-2329-3p	0	0	0	0	0	0	0	0	0	0		299	bta-miR-487b	0.339658
bta-miR-2329-5p	0	0	0	0	0	0	0	0	0	0		300	bta-miR-541	0.33549
bta-miR-2330-3p	0	0	0	0	0	0	0	0	0	0		301	bta-miR-345-5p	0.330583
bta-miR-2330-5p	0.206297	0	0	0	0.10857	0	0.101299	0	0	0.0462407		302	bta-miR-331-3p	0.325938
bta-miR-2331-3p	0.103149	0	0.0552808	0.0890853	0	0	0	0.112355	0	0.0399856		303	bta-miR-424-5p	0.325356
bta-miR-2331-5p	0	0.104322	0	0.178171	0	0	0.202598	0.112355	0	0.0663829		304	bta-miR-130a	0.323765
bta-miR-2332	17.7416	15.231	6.9101	10.2448	6.29707	5.97866	14.8909	17.078	40.5354	14.9897		305	bta-miR-2374	0.323591
bta-miR-2333	0.206297	0.104322	0.0552808	0	0	0	0	0.112355	0	0.0531395		306	bta-miR-2454-5p	0.316628
bta-miR-2334	0	0.208644	0	0	0	0	0	0	0	0.0231827		307	bta-miR-1777a	0.314914
bta-miR-2335	0	0	0	0	0	0	0	0	0	0		308	bta-miR-187	0.314766
bta-miR-2336	0	0	0	0.0890853	0	0	0	0	0	0.00989836		309	bta-miR-181c	0.305835
bta-miR-2337	0	0	0	0	0	0	0	0	0	0		310	bta-miR-2881	0.286656
bta-miR-2338	0.412595	0.521611	0.829213	1.87079	0.759991	0.459897	0.911691	0.561776	1.97199	0.922173		311	bta-miR-2320-3p	0.285898
bta-miR-2339	0	0.208644	0	0	0.21714	0	0	0	0.219111	0.071655		312	bta-miR-211	0.277448
bta-miR-2340	60.6514	37.556	30.7361	48.1951	53.1994	68.9079	120.039	58.5371	156.007	70.4254		313	bta-miR-2424	0.272237
bta-miR-2341	0	0	0	0	0	0	0	0	0	0		314	bta-miR-363	0.262624
bta-miR-2342	0	0	0	0	0	0	0	0	0	0		315	bta-miR-2422	0.261045
bta-miR-2343	0.309446	0.208644	0.331685	0	0.10857	0.0766495	0.101299	0.112355	0	0.138739		316	bta-let-7e	0.260185
bta-miR-2344	0	0.104322	0	0	0	0	0	0	0	0.0115914		317	bta-miR-2403	0.251657
bta-miR-2345	0	0	0	0	0	0	0	0	0	0		318	bta-miR-2320-5p	0.246131
bta-miR-2346	0	0.104322	0.0552808	0.0890853	0.10857	0	0	0	0	0.0396954		319	bta-miR-34a	0.239942
bta-miR-2347	0	0	0	0	0	0	0	0.112355	0	0.0124839		320	bta-miR-2285q	0.236155
bta-miR-2348	0	0	0	0	0	0	0	0	0	0		321	bta-miR-6535	0.235513
bta-miR-2349	0.103149	0.104322	0	0.0890853	0.10857	0.0766495	0	0	0	0.0535306		322	bta-miR-2454-3p	0.226782
bta-miR-2350	0	0	0.0552808	0.0890853	0	0	0	0	0	0.0160407		323	bta-miR-2284ab	0.221064
bta-miR-2351	0	0	0	0	0	0	0	0	0	0		324	bta-miR-378b	0.219279
bta-miR-2352	0	0	0	0	0	0	0	0.224711	0	0.0249678		325	bta-miR-410	0.21823
bta-miR-2353	0	0	0	0	0	0	0	0.224711	0	0.0249678		326	bta-miR-17-3p	0.216397
bta-miR-2354	0.618892	1.14754	0.386966	0.267256	0.21714	0.229949	0.709093	0.674132	1.53377	0.642749		327	bta-miR-9-5p	0.215765
bta-miR-2355-3p	0	0	0	0	0	0	0	0	0	0		328	bta-miR-2428	0.215542
bta-miR-2355-5p	0	0	0	0	0	0	0.101299	0	0	0.0112554		329	bta-miR-2284v	0.209776
bta-miR-2356	0	0	0	0	0	0	0	0	0	0		330	bta-miR-491	0.207223
bta-miR-2357	0	0	0	0	0	0	0	0	0.219111	0.0243456		331	bta-miR-2443	0.204702
bta-miR-2358	0	0	0	0	0	0	0	0	0	0		332	bta-miR-34c	0.199818
bta-miR-2359	0	0	0	0	0	0	0	0	0	0		333	bta-miR-7862	0.196491
bta-miR-2360	0	0	0.552808	0.445426	0.21714	0.229949	0.202598	0.112355	0	0.195586		334	bta-miR-2360	0.195586
bta-miR-2361	0	0	0	0	0	0	0	0	0	0		335	bta-miR-6119-5p	0.194173
bta-miR-2362	0	0	0	0	0	0	0	0	0	0		336	bta-miR-664b	0.189429
bta-miR-2363	0	0	0	0	0	0	0	0	0	0		337	bta-miR-149-3p	0.187662
bta-miR-2364	0.103149	0	0	0	0	0	0	0	0	0.011461		338	bta-miR-2308	0.186028
bta-miR-2365	0	0	0	0	0	0	0	0	0	0		339	bta-miR-105a	0.181538
bta-miR-2366	0.206297	0.417289	0	0.0890853	0.21714	0.0766495	0.202598	0.224711	0	0.159308		340	bta-miR-2451	0.181048
bta-miR-2367-3p	0	0	0	0	0	0	0	0	0	0		341	bta-miR-2285x	0.180139
bta-miR-2367-5p	0	0	0	0	0	0	0	0	0	0		342	bta-miR-2398	0.179397
bta-miR-2368-3p	0.103149	0	0	0.0890853	0.10857	0	0	0	0	0.0334227		343	bta-miR-767	0.17811
bta-miR-2368-5p	0	0	0	0	0	0	0	0	0	0		344	bta-miR-369-3p	0.177152
bta-miR-2369	0	0	0	0	0	0	0	0	0	0		345	bta-miR-182	0.175394
bta-miR-2370-3p	0	0	0	0.0890853	0	0.153299	0.101299	0	0	0.038187		346	bta-miR-2285r	0.174677
bta-miR-2370-5p	0	0	0	0	0	0.0766495	0	0	0	0.00851661		347	bta-miR-2285ab	0.173624
bta-miR-2371	0	0	0	0	0	0	0	0	0	0		348	bta-miR-2284j	0.172351
bta-miR-2372	0	0	0	0	0	0	0	0	0	0		349	bta-miR-1434-3p	0.17229
bta-miR-2373-3p	0	0.104322	0.0552808	0.0890853	0	0	0	0	0	0.027632		350	bta-miR-665	0.170503
bta-miR-2373-5p	0.103149	0	0.0552808	0	0	0	0	0	0.219111	0.0419489		351	bta-miR-21-3p	0.16934
bta-miR-2374	0.206297	0.208644	0.221123	0.356341	0.32571	0.0766495	0.405196	0.674132	0.438221	0.323591		352	bta-miR-30b-3p	0.165703
bta-miR-2375	0	0	0	0	0	0	0	0	0	0		353	bta-miR-20b	0.165184
bta-miR-2376	0.825189	0.104322	0	0.712682	0.21714	0.153299	1.21559	0.112355	2.41022	0.638977		354	bta-miR-134	0.16389
bta-miR-2377	0	0	0	0.0890853	0	0	0	0	0	0.00989836		355	bta-miR-129-3p	0.162154
bta-miR-2378	0	0	0.0552808	0	0	0.0766495	0	0	0	0.0146589		356	bta-miR-411c-5p	0.161735
bta-miR-2379	0.206297	0.208644	0.110562	0	0	0	0.101299	0	0	0.0696447		357	bta-miR-2467-3p	0.16114
bta-miR-2380	0	0	0	0	0	0	0	0.112355	0	0.0124839		358	bta-miR-2366	0.159308
bta-miR-2381	0	0	0	0	0	0	0	0	0	0		359	bta-miR-2886	0.151558
bta-miR-2382-3p	0.309446	0	0.0552808	0.0890853	0.32571	0	0	0	0.219111	0.110959		360	bta-miR-654	0.150313
bta-miR-2382-5p	0.825189	1.14754	0.221123	1.15811	0.868561	0.383248	0.405196	0.224711	1.53377	0.751939		361	bta-miR-1843	0.147578
bta-miR-2383	0.103149	0	0	0	0.10857	0	0	0	0	0.0235243		362	bta-miR-136	0.144078
bta-miR-2384	0	0	0	0	0	0	0	0	0	0		363	bta-miR-2431-5p	0.143296
bta-miR-2385-3p	0	0	0	0.0890853	0	0	0	0	0	0.00989836		364	bta-miR-615	0.142575
bta-miR-2385-5p	0	0	0	0	0	0	0	0	0	0		365	bta-miR-1247-3p	0.139707
bta-miR-2386	0	0	0	0	0	0	0	0	0	0		366	bta-miR-362-5p	0.139542
bta-miR-2387	3.30076	2.19077	1.4373	3.29616	2.49711	0.996444	2.73507	1.79768	1.97199	2.24703		367	bta-miR-2343	0.138739
bta-miR-2388-3p	0	0	0.110562	0.0890853	0.10857	0.153299	0	0	0	0.0512796		368	bta-miR-2284q	0.136726
bta-miR-2388-5p	0.412595	0.208644	0.0552808	0.712682	0.542851	0.153299	0.709093	0.337066	0.219111	0.372291		369	bta-miR-1584-5p	0.136089
bta-miR-2389	0.103149	0.104322	0.0552808	0	0	0	0	0.224711	0	0.0541625		370	bta-miR-2461-5p	0.135131
bta-miR-2390	0	0	0	0	0	0	0	0	0	0		371	bta-miR-2285c	0.134922
bta-miR-2392	0	0.104322	0.0552808	0	0	0	0	0.224711	0	0.0427015		372	bta-miR-1248	0.131303
bta-miR-2393	0	0	0	0	0	0	0	0	0	0		373	bta-miR-2285g	0.13124
bta-miR-2394	0	0	0	0	0	0	0.202598	0	0	0.0225109		374	bta-miR-374b	0.130124
bta-miR-2395	0	0	0	0	0	0	0	0	0	0		375	bta-miR-2285ac	0.129662
bta-miR-2396	0	0.104322	0	0	0	0	0.101299	0.112355	0	0.0353307		376	bta-miR-494	0.127335
bta-miR-2397-3p	0.206297	0.104322	0	0.0890853	0	0	0	0	0	0.0444116		377	bta-miR-2284i	0.126792
bta-miR-2397-5p	0.722041	0.104322	0.165843	0.890853	0.542851	0.153299	0.607794	0	0.657332	0.427148		378	bta-miR-374a	0.126707
bta-miR-2398	0.618892	0.104322	0.110562	0.0890853	0.10857	0.0766495	0.506495	0	0	0.179397		379	bta-miR-500	0.125485
bta-miR-2399-3p	0	0	0	0	0	0	0	0	0	0		380	bta-miR-1940	0.123442
bta-miR-2399-5p	0	0	0	0	0	0	0	0	0	0		381	bta-miR-2289	0.122575
bta-miR-23a	56.1129	56.021	15.2575	76.3461	98.9074	24.5278	70.2002	38.5379	105.83	60.1935		382	bta-miR-2284z	0.122564
bta-miR-23b-3p	9.38653	4.79882	3.26157	10.7793	14.657	6.97511	10.6364	5.39305	13.1466	8.7816		383	bta-miR-2284f	0.122451
bta-miR-23b-5p	1.65038	1.46051	0.66337	0.890853	1.19427	0	3.03897	1.34826	1.31466	1.28459		384	bta-miR-2284p	0.121769
bta-miR-24	2.78501	1.98212	1.27146	5.07786	3.79996	1.22639	2.43118	1.79768	5.25865	2.84781		385	bta-miR-2483-3p	0.121203
bta-miR-24-3p	352.872	326.633	114.652	360.795	383.578	100.794	437.612	219.767	857.16	350.429		386	bta-miR-142-3p	0.120054
bta-miR-2400	0	0	0	0.0890853	0.32571	0	0.101299	0	0.438221	0.106035		387	bta-miR-2284r	0.117736
bta-miR-2401	2.37242	1.04322	1.4373	0.801767	1.51998	0.919794	1.01299	1.91004	0.876442	1.32155		388	bta-miR-2887	0.112764
bta-miR-2402	0	0.208644	0	0	0.10857	0	0.101299	0	0.219111	0.0708471		389	bta-miR-196b	0.11219
bta-miR-2403	0.412595	0.417289	0.0552808	0.712682	0.10857	0.153299	0.405196	0	0	0.251657		390	bta-miR-2885	0.111662
bta-miR-2404	0.103149	0.312967	0	0.0890853	0	0	0	0	0.219111	0.080479		391	bta-miR-2284ac	0.111198
bta-miR-2405	0	0	0	0	0	0	0	0	0	0		392	bta-miR-2382-3p	0.110959
bta-miR-2406	0	0	0	0.178171	0	0.153299	0.101299	0.224711	0.219111	0.0973988		393	bta-miR-2285m	0.110265
bta-miR-2407	0	0	0.0552808	0	0	0.0766495	0.101299	0	0	0.0259144		394	bta-miR-2400	0.106035
bta-miR-2408	0.825189	0.208644	0.608089	0.0890853	0	0.153299	0.709093	0.224711	0.876442	0.410506		395	bta-miR-219-5p	0.103749
bta-miR-2409	0	0	0	0.0890853	0	0	0.101299	0.112355	0.219111	0.0579833		396	bta-miR-2466-3p	0.0986333
bta-miR-2410	0.103149	0	0	0	0	0	0.303897	0.112355	0	0.0577112		397	bta-miR-2406	0.0973988
bta-miR-2411-3p	0.309446	0.417289	0.110562	0.178171	0	0.153299	0.911691	0	1.31466	0.377236		398	bta-miR-2449	0.0959058
bta-miR-2411-5p	0.309446	0	0.0552808	0	0.21714	0.0766495	0.101299	0	0	0.084424		399	bta-miR-6525	0.0945963
bta-miR-2412	0	0.104322	0.0552808	0.178171	0.10857	0	0.101299	0	0	0.0608492		400	bta-miR-2436-3p	0.0945431
bta-miR-2413	0	0	0	0	0	0.0766495	0	0	0	0.00851661		401	bta-miR-2900	0.0935144
bta-miR-2414	0	0	0	0	0	0	0	0	0	0		402	bta-miR-2284b	0.092118
bta-miR-2415-3p	0.722041	0.521611	0.221123	0.445426	0.10857	0.0766495	2.12728	0.561776	3.06755	0.872447		403	bta-miR-2305	0.0912805
bta-miR-2415-5p	0	0	0	0	0	0	0	0	0	0		404	bta-miR-2473	0.0893615
bta-miR-2416	0	0.104322	0.0552808	0.0890853	0.10857	0	0	0	0.438221	0.0883866		405	bta-miR-2416	0.0883866
bta-miR-2417	0	0	0	0	0	0	0.101299	0	0	0.0112554		406	bta-miR-29d-3p	0.0881953
bta-miR-2418	0	0	0	0	0	0	0.202598	0	0	0.0225109		407	bta-miR-2285j	0.0870138
bta-miR-2419-3p	0	0.104322	0	0.979938	0.10857	0.383248	1.72208	0	4.1631	0.829029		408	bta-miR-2453	0.0859381
bta-miR-2419-5p	1.03149	0.208644	0.829213	6.14688	1.41141	0.766495	7.59742	0.449421	8.98353	3.04717		409	bta-miR-2426	0.0856905
bta-miR-2420	0	0	0	0	0	0	0	0	0	0		410	bta-miR-3957	0.0851814
bta-miR-2421	0	0	0	0	0	0	0	0	0	0		411	bta-miR-2411-5p	0.084424
bta-miR-2422	0.103149	0.312967	0.0552808	0.0890853	0.542851	0.0766495	0.506495	0.224711	0.438221	0.261045		412	bta-miR-2285l	0.0838882
bta-miR-2423	0	0	0	0	0	0	0	0.224711	0	0.0249678		413	bta-miR-3141	0.0838377
bta-miR-2424	0.928338	0.625933	0	0.356341	0	0	0.101299	0	0.438221	0.272237		414	bta-miR-2295	0.0832068
bta-miR-2425-3p	0	0.104322	0	0	0	0	0.101299	0.112355	0	0.0353307		415	bta-miR-301a	0.0828513
bta-miR-2425-5p	0	0	0	0.178171	0	0	0	0	0	0.0197967		416	bta-miR-338	0.0826631
bta-miR-2426	0.206297	0	0.0552808	0.178171	0	0	0	0.112355	0.219111	0.0856905		417	bta-miR-2404	0.080479
bta-miR-2427	0	0.104322	0.0552808	0	0	0	0	0.224711	0	0.0427015		418	bta-miR-2309	0.080152
bta-miR-2428	1.13464	0	0	0.178171	0.32571	0.0766495	0	0.224711	0	0.215542		419	bta-miR-154a	0.0799479
bta-miR-2429	0	0	0	0	0	0	0	0	0	0		420	bta-miR-195	0.0791792
bta-miR-2430	0	0	0.0552808	0	0	0	0	0	0	0.00614231		421	bta-miR-124a	0.0789088
bta-miR-2431-3p	2.26927	1.14754	0.497528	0.534512	0.542851	0.153299	3.44417	0.786487	1.31466	1.18781		422	bta-miR-2440	0.0776963
bta-miR-2431-5p	0.412595	0.312967	0.0552808	0.0890853	0.21714	0	0.202598	0	0	0.143296		423	bta-miR-383	0.0763907
bta-miR-2432	0	0	0	0	0	0	0	0	0	0		424	bta-miR-3613	0.0757835
bta-miR-2433	0	0.104322	0	0.178171	0	0	0	0	0	0.0313881		425	bta-miR-935	0.0753115
bta-miR-2434	0	0	0	0	0	0	0	0	0	0		426	bta-miR-6119-3p	0.0730011
bta-miR-2435	0	0	0	0	0	0	0	0	0	0		427	bta-miR-18b	0.0726361
bta-miR-2436-3p	0.103149	0	0.110562	0	0.10857	0	0.303897	0.224711	0	0.0945431		428	bta-miR-2339	0.071655
bta-miR-2436-5p	0	0	0	0	0	0	0.101299	0	0	0.0112554		429	bta-miR-335	0.071183
bta-miR-2437	0	0	0	0	0	0	0	0	0	0		430	bta-miR-2402	0.0708471
bta-miR-2438	0	0.208644	0	0	0	0.0766495	0.101299	0	0.219111	0.0673004		431	bta-miR-2284s	0.0708399
bta-miR-2439-3p	0.103149	0	0	0	0	0.153299	0	0	0.219111	0.0528398		432	bta-miR-2379	0.0696447
bta-miR-2439-5p	0	0	0	0	0	0	0	0	0	0		433	bta-miR-2438	0.0673004
bta-miR-2440	0	0.104322	0.0552808	0	0	0	0.202598	0.337066	0	0.0776963		434	bta-miR-6521	0.0667188
bta-miR-2441	0.206297	0	0	0	0.10857	0.0766495	0	0	0	0.0435019		435	bta-miR-2331-5p	0.0663829
bta-miR-2442	0.515743	0.625933	0.386966	0.890853	0.32571	0.153299	0.405196	0.224711	0	0.392046		436	bta-miR-664	0.0633501
bta-miR-2443	0.103149	0.104322	0	0.445426	0.21714	0	0.202598	0.112355	0.657332	0.204702		437	bta-miR-371	0.0624736
bta-miR-2444	0	0	0	0	0	0	0	0	0	0		438	bta-miR-412	0.0609759
bta-miR-2446	0	0	0	0	0	0	0	0	0	0		439	bta-miR-2412	0.0608492
bta-miR-2447	0.309446	0.521611	0.0552808	0.979938	0.32571	0.229949	0.911691	0.337066	0.876442	0.505237		440	bta-miR-2285w	0.0601607
bta-miR-2448-3p	3.8165	3.02534	1.60314	2.93981	1.51998	0.843145	7.69872	2.92124	11.1746	3.94917		441	bta-miR-2284e	0.0593333
bta-miR-2448-5p	0	0	0	0	0	0.0766495	0	0	0	0.00851661		442	bta-miR-301b	0.059327
bta-miR-2449	0.103149	0.104322	0.110562	0	0	0	0.101299	0.224711	0.219111	0.0959058		443	bta-miR-2409	0.0579833
bta-miR-2450a	0	0	0	0	0.10857	0	0	0	0	0.0120634		444	bta-miR-2452	0.0577192
bta-miR-2450b	0	0	0	0.0890853	0	0	0	0.112355	0	0.0223823		445	bta-miR-2410	0.0577112
bta-miR-2450c	0	0	0	0	0	0	0.101299	0	0.219111	0.0356011		446	bta-miR-376e	0.0573439
bta-miR-2451	0.103149	0.312967	0.110562	0.445426	0	0	0	0	0.657332	0.181048		447	bta-miR-1298	0.0567652
bta-miR-2452	0.103149	0.104322	0.110562	0.0890853	0	0	0	0.112355	0	0.0577192		448	bta-miR-2882	0.0564047
bta-miR-2453	0	0.312967	0.0552808	0	0	0	0.405196	0	0	0.0859381		449	bta-miR-758	0.0559336
bta-miR-2454-3p	0.206297	0.312967	0.0552808	0.0890853	0	0.229949	0.810392	0.337066	0	0.226782		450	bta-miR-940	0.055805
bta-miR-2454-5p	0.618892	0.730255	0.165843	0.267256	0.10857	0.0766495	0.101299	0.561776	0.219111	0.316628		451	bta-miR-2389	0.0541625
bta-miR-2455	0	0	0	0	0	0	0	0.112355	0	0.0124839		452	bta-miR-1584-3p	0.0536706
bta-miR-2456	0	0	0	0	0	0	0	0	0	0		453	bta-miR-2349	0.0535306
bta-miR-2457	0.928338	0.9389	0.386966	0.801767	0.868561	0.0766495	0.709093	0.112355	3.28666	0.901032		454	bta-miR-2333	0.0531395
bta-miR-2458	0	0	0	0.0890853	0	0	0	0	0	0.00989836		455	bta-miR-2439-3p	0.0528398
bta-miR-2459	0.928338	0.834577	0.276404	0.534512	0.542851	0.306598	0.810392	0.224711	0.438221	0.544067		456	bta-miR-7863	0.0522398
bta-miR-2460	0	0	0	0	0	0	0	0.112355	0	0.0124839		457	bta-miR-3154	0.0520414
bta-miR-2461-3p	0.206297	0.104322	0	0	0	0	0	0	0	0.0345133		458	bta-miR-2285d	0.0520343
bta-miR-2461-5p	0	0	1.21618	0	0	0	0	0	0	0.135131		459	bta-miR-96	0.0516568
bta-miR-2462	0.103149	0	0.0552808	0	0.10857	0	0	0	0	0.0296666		460	bta-miR-2388-3p	0.0512796
bta-miR-2463	0	0	0	0	0	0	0	0	0	0		461	bta-miR-2312	0.0509508
bta-miR-2464-3p	0.103149	0	0	0	0.10857	0	0	0	0	0.0235243		462	bta-miR-376d	0.0488929
bta-miR-2464-5p	0	0	0.0552808	0.0890853	0	0	0	0	0	0.0160407		463	bta-miR-362-3p	0.0479513
bta-miR-2465	0	0	0	0	0	0	0	0	0	0		464	bta-miR-449a	0.0476842
bta-miR-2466-3p	0.206297	0	0.0552808	0	0.10857	0	0.405196	0.112355	0	0.0986333		465	bta-miR-4286	0.0476644
bta-miR-2466-5p	0	0.104322	0	0	0	0	0	0	0	0.0115914		466	bta-miR-2285v	0.0474288
bta-miR-2467-3p	0.206297	0.208644	0.221123	0.267256	0.10857	0	0.101299	0.337066	0	0.16114		467	bta-miR-655	0.047179
bta-miR-2467-5p	0	0	0	0	0	0	0	0	0	0		468	bta-miR-2285s	0.0469295
bta-miR-2468	0.206297	0	0	0	0	0	0.101299	0	0	0.0341774		469	bta-miR-2330-5p	0.0462407
bta-miR-2469	0.103149	0.104322	0	0	0	0	0	0	0	0.0230523		470	bta-miR-2475	0.0454994
bta-miR-2470	0	0	0	0.0890853	0	0	0.101299	0	0	0.0211538		471	bta-miR-2397-3p	0.0444116
bta-miR-2471-3p	0	0	0.0552808	0	0.10857	0	0	0	0	0.0182057		472	bta-miR-2441	0.0435019
bta-miR-2471-5p	0	0	0	0	0	0	0	0	0	0		473	bta-miR-6524	0.0431155
bta-miR-2472	0	0	0	0	0	0	0	0	0	0		474	bta-miR-6516	0.042849
bta-miR-2473	0.515743	0	0.110562	0	0	0.0766495	0.101299	0	0	0.0893615		475	bta-miR-2392	0.0427015
bta-miR-2474	6.18892	1.25187	1.87955	2.49439	1.84569	0.459897	5.16625	2.13475	1.97199	2.59926		476	bta-miR-2427	0.0427015
bta-miR-2475	0	0	0	0.0890853	0	0	0.101299	0	0.219111	0.0454994		477	bta-miR-3578	0.042179
bta-miR-2477	0.206297	0	0	0	0	0	0	0	0	0.0229219		478	bta-miR-2373-5p	0.0419489
bta-miR-2478	3.30076	4.27721	1.38202	3.6525	4.23424	1.14974	4.35586	1.91004	2.41022	2.96362		479	bta-miR-6529b	0.0414673
bta-miR-2479	0	0	0	0	0	0	0	0	0	0		480	bta-miR-2331-3p	0.0399856
bta-miR-2480	0	0	0	0	0	0	0	0	0	0		481	bta-miR-2346	0.0396954
bta-miR-2481	0.515743	0.208644	0.0552808	0.267256	0.21714	0.383248	1.21559	0.112355	0.219111	0.35493		482	bta-miR-6532	0.039565
bta-miR-2482	0	0	0	0	0	0	0	0	0	0		483	bta-miR-2370-3p	0.038187
bta-miR-2483-3p	0.103149	0.104322	0.0552808	0.178171	0.21714	0	0.101299	0.112355	0.219111	0.121203		484	bta-miR-6527	0.0374
bta-miR-2483-5p	0	0.104322	0	0	0	0	0	0	0.219111	0.035937		485	bta-miR-2284aa	0.0360183
bta-miR-2484	7.94245	3.44263	1.87955	3.6525	0.868561	0.153299	3.03897	1.57297	2.62933	2.79781		486	bta-miR-2483-5p	0.035937
bta-miR-2485	0	0	0	0	0	0	0	0	0	0		487	bta-miR-2311	0.0358066
bta-miR-2486-3p	0	0	0	0	0	0	0	0	0	0		488	bta-miR-544b	0.0358066
bta-miR-2486-5p	0	0	0	0	0	0	0	0	0	0		489	bta-miR-2450c	0.0356011
bta-miR-2487	36.8241	16.0656	52.4615	35.2778	30.6168	20.6187	24.8182	37.3019	21.6919	30.6307		490	bta-miR-2293	0.0354058
bta-miR-2488	0	0	0	0	0	0	0	0	0	0		491	bta-miR-2396	0.0353307
bta-miR-2489	0	0	0	0	0.10857	0	0	0	0	0.0120634		492	bta-miR-2425-3p	0.0353307
bta-miR-25	470.461	247.452	136.101	563.375	411.698	66.915	483.095	136.849	1853.89	485.538		493	bta-miR-411c-3p	0.0351157
bta-miR-26a	22.4864	6.46797	8.62381	10.6011	23.6683	4.59897	23.9066	9.10078	45.3559	17.2011		494	bta-miR-208b	0.0349948
bta-miR-26b	7.01411	2.92102	1.99011	4.36518	5.42851	1.45634	8.40782	3.48301	20.8155	6.20907		495	bta-miR-3956	0.0349853
bta-miR-26c	7.11726	1.25187	2.8746	3.83067	7.70848	0.996444	8.91431	3.70772	15.3377	5.74879		496	bta-miR-2461-3p	0.0345133
bta-miR-27a-3p	103.974	66.5575	46.3253	86.0564	161.118	21.7685	84.8885	69.2108	307.631	105.281		497	bta-miR-1281	0.0343829
bta-miR-27a-5p	6.80781	2.92102	2.65348	7.92859	5.64565	2.91268	5.26755	3.70772	29.799	7.51595		498	bta-miR-2468	0.0341774
bta-miR-27b	204.441	131.759	133.061	179.15	194.558	34.109	195.001	88.4236	500.668	184.574		499	bta-miR-196a	0.0335531
bta-miR-28	1.03149	0.9389	0.608089	0.890853	1.62855	0.229949	1.62078	0.786487	1.09555	0.981184		500	bta-miR-2368-3p	0.0334227
bta-miR-2881	0.309446	0.521611	0.165843	0.356341	0	0.383248	0.405196	0	0.438221	0.286656		501	bta-miR-2433	0.0313881
bta-miR-2882	0	0	0.221123	0	0.10857	0.0766495	0.101299	0	0	0.0564047		502	bta-miR-2462	0.0296666
bta-miR-2883	0	0	0	0	0	0	0	0	0	0		503	bta-miR-340	0.0291946
bta-miR-2885	0.412595	0.104322	0.0552808	0	0	0	0.101299	0.112355	0.219111	0.111662		504	bta-miR-2327	0.0289891
bta-miR-2886	0.309446	0	0.221123	0	0.21714	0.0766495	0.202598	0.337066	0	0.151558		505	bta-miR-873	0.0285246
bta-miR-2887	0.103149	0.104322	0.221123	0.178171	0	0.0766495	0	0.112355	0.219111	0.112764		506	bta-miR-2373-3p	0.027632
bta-miR-2888	0	0	0	0.0890853	0	0	0	0	0	0.00989836		507	bta-miR-2407	0.0259144
bta-miR-2889	1.44408	1.25187	1.65843	1.06902	1.51998	0.919794	1.82338	3.14595	0.876442	1.52322		508	bta-miR-153	0.0249678
bta-miR-2890	0.412595	0.417289	1.05034	0	1.30284	0.306598	0.810392	0.112355	0.876442	0.58765		509	bta-miR-2352	0.0249678
bta-miR-2891	0	0	0	0	0	0	0	0	0	0		510	bta-miR-2353	0.0249678
bta-miR-2892	36.5146	27.854	30.3492	24.053	42.1252	14.4868	38.8988	40.3355	15.9951	30.068		511	bta-miR-2423	0.0249678
bta-miR-2893	0	0	0	0	0	0	0	0	0	0		512	bta-miR-135b	0.0243456
bta-miR-2894	0	0	0	0	0	0	0	0	0	0		513	bta-miR-190b	0.0243456
bta-miR-2895	0	0	0.0552808	0	0	0.0766495	0	0	0	0.0146589		514	bta-miR-2325c	0.0243456
bta-miR-2896	0	0	0	0	0	0	0	0	0	0		515	bta-miR-2357	0.0243456
bta-miR-2897	0	0.104322	0	0	0	0	0	0	0	0.0115914		516	bta-miR-208a	0.0241267
bta-miR-2898	1.54723	3.44263	0.718651	1.51445	2.38854	0.919794	5.16625	2.13475	1.09555	2.10309		517	bta-miR-453	0.0240753
bta-miR-2899	2.99131	0	0.110562	0	0.10857	0.306598	0.101299	0.112355	0	0.414522		518	bta-miR-2299-5p	0.0239449
bta-miR-2900	0.309446	0	0.0552808	0.0890853	0.10857	0.0766495	0.202598	0	0	0.0935144		519	bta-miR-2314	0.0235243
bta-miR-2901	0	0	0	0	0	0	0	0	0	0		520	bta-miR-2383	0.0235243
bta-miR-2902	0	0	0	0	0	0	0	0	0	0		521	bta-miR-2464-3p	0.0235243
bta-miR-2903	0	0	0	0	0	0.0766495	0	0	0	0.00851661		522	bta-miR-2322-5p	0.0233188
bta-miR-2904	3.30076	0.9389	1.82427	1.33628	1.62855	2.06954	2.32988	3.82008	1.75288	2.11124		523	bta-miR-2334	0.0231827
bta-miR-2917	0	0	0	0	0	0	0	0	0	0		524	bta-miR-2469	0.0230523
bta-miR-2957	14.4408	7.71984	5.58336	11.3138	7.70848	2.83603	10.5351	5.2807	16.8715	9.1433		525	bta-miR-2301	0.0229219
bta-miR-296-3p	139.973	186.841	59.0399	311.086	144.615	50.4354	121.964	147.522	93.122	139.4		526	bta-miR-2477	0.0229219
bta-miR-296-5p	0.515743	1.35619	0.165843	0.356341	0.977131	0.459897	0.709093	0.224711	0.657332	0.602475		527	bta-miR-592	0.0229219
bta-miR-299	2.16612	3.33831	0.718651	4.98878	4.23424	0.459897	2.43118	2.47182	3.06755	2.65295		528	bta-miR-6528	0.0229219
bta-miR-29a	93.5559	33.6961	31.3995	39.8211	80.0162	15.7898	109.504	30.2236	110.213	60.4688		529	bta-miR-2300b-3p	0.0228468
bta-miR-29b	1.85668	0.9389	0.608089	0.445426	2.71425	0.383248	2.53247	0.224711	2.62933	1.37034		530	bta-miR-502b	0.0227164
bta-miR-29c	0.825189	0.312967	0.442247	0.712682	2.1714	0.459897	1.21559	0.674132	1.75288	0.951888		531	bta-miR-2284n	0.0225109
bta-miR-29d-3p	0	0	0.0552808	0	0.10857	0	0.405196	0.224711	0	0.0881953		532	bta-miR-2394	0.0225109
bta-miR-29d-5p	0.618892	0.417289	0.221123	0.267256	0.542851	0.229949	0.810392	0.112355	0.657332	0.430826		533	bta-miR-2418	0.0225109
bta-miR-29e	0	0	0	0	0	0	0	0	0	0		534	bta-miR-2450b	0.0223823
bta-miR-301a	0.206297	0	0	0	0.32571	0	0.101299	0.112355	0	0.0828513		535	bta-miR-431	0.0223823
bta-miR-301b	0.103149	0	0	0	0.21714	0	0.101299	0.112355	0	0.059327		536	bta-miR-6531	0.0219617
bta-miR-302a	0	0	0	0	0	0	0	0.112355	0	0.0124839		537	bta-miR-2285z	0.0211538
bta-miR-302b	0	0	0	0	0	0	0	0	0	0		538	bta-miR-2470	0.0211538
bta-miR-302c	0	0	0	0	0	0	0	0	0	0		539	bta-miR-6533	0.0211538
bta-miR-302d	0	0	0	0	0	0	0	0	0	0		540	bta-miR-217	0.02058
bta-miR-30a-5p	670.879	155.753	449.212	248.013	337.327	60.5531	883.327	256.507	895.505	439.675		541	bta-miR-219-3p	0.0197967
bta-miR-30b-3p	0.103149	0	0.0552808	0.178171	0.10857	0	0.709093	0.337066	0	0.165703		542	bta-miR-2425-5p	0.0197967
bta-miR-30b-5p	3.71335	1.66915	1.1609	3.11798	5.21137	1.14974	6.98963	1.79768	14.2422	4.33911		543	bta-miR-2471-3p	0.0182057
bta-miR-30c	14.544	7.82416	4.64359	9.88847	16.3941	1.68629	22.3871	5.61776	30.4564	12.6046		544	bta-miR-488	0.0182057
bta-miR-30d	609.815	333.727	221.51	462.62	550.234	92.3627	1082.38	238.306	1863.75	606.079		545	bta-miR-124b	0.0177337
bta-miR-30e-5p	321.205	131.55	123.055	221.911	294.551	52.045	334.591	142.129	755.931	264.108		546	bta-miR-2284t-3p	0.0176033
bta-miR-30f	22.4864	6.98959	7.96044	9.0867	13.6798	2.22284	35.1507	8.20193	19.0626	13.8712		547	bta-miR-2302	0.0176033
bta-miR-31	1.95983	0.417289	0.884493	0.534512	0.759991	0.536547	1.82338	0.898842	0.438221	0.917011		548	bta-miR-2285af	0.0160407
bta-miR-3120	0.309446	1.8778	0.221123	1.15811	1.95426	0.229949	1.11429	1.0112	0.876442	0.972513		549	bta-miR-2350	0.0160407
bta-miR-3141	0	0.104322	0.0552808	0.267256	0.10857	0	0	0	0.219111	0.0838377		550	bta-miR-2464-5p	0.0160407
bta-miR-3154	0.103149	0.208644	0.0552808	0	0	0	0.101299	0	0	0.0520414		551	bta-miR-2284g	0.0146589
bta-miR-32	0.412595	0.208644	0.165843	0.445426	0.21714	0	0.202598	0.112355	2.19111	0.439523		552	bta-miR-2328-3p	0.0146589
bta-miR-320a	1089.87	910.42	467.731	848.359	670.095	274.099	934.382	559.866	1052.17	756.332		553	bta-miR-2378	0.0146589
bta-miR-320b	2.16612	4.17289	1.99011	1.42536	1.19427	0.996444	3.03897	2.13475	1.75288	2.09687		554	bta-miR-2895	0.0146589
bta-miR-323	1.44408	1.66915	0.276404	0.801767	2.49711	0.229949	1.31689	1.0112	3.06755	1.36823		555	bta-miR-6520	0.0146589
bta-miR-324	1.13464	2.92102	0.497528	2.49439	3.14853	0.766495	2.53247	1.91004	1.75288	1.90644		556	bta-miR-2347	0.0124839
bta-miR-326	17.6384	22.012	4.36719	12.7392	16.6112	5.82536	23.5014	20.1116	16.4333	15.4711		557	bta-miR-2380	0.0124839
bta-miR-328	1.95983	1.56483	0.718651	0.890853	1.51998	0.536547	5.47014	1.46062	0.657332	1.64209		558	bta-miR-2455	0.0124839
bta-miR-329a	1.75353	0.625933	0.276404	0.534512	1.0857	0.153299	0.607794	0.449421	0.219111	0.633967		559	bta-miR-2460	0.0124839
bta-miR-329b	0	0	0	0	0	0	0	0	0	0		560	bta-miR-302a	0.0124839
bta-miR-330	8.66449	10.5365	2.5982	8.55219	5.75422	2.45278	20.9689	5.2807	14.8995	8.85639		561	bta-miR-6120-5p	0.0124839
bta-miR-331-3p	0.722041	0	0.110562	0.534512	0.32571	0.0766495	0.607794	0.337066	0.219111	0.325938		562	bta-miR-6536	0.0124839
bta-miR-331-5p	0	0	0	0	0.10857	0	0	0	0	0.0120634		563	bta-miR-7865	0.0124839
bta-miR-335	0	0.312967	0	0	0.10857	0	0	0	0.219111	0.071183		564	bta-miR-2294	0.0122846
bta-miR-338	0.103149	0	0	0	0	0	0.202598	0	0.438221	0.0826631		565	bta-miR-99a-3p	0.0122846
bta-miR-339a	350.499	251.312	120.623	349.482	235.163	73.5835	539.721	130.782	487.083	282.027		566	bta-miR-2319a	0.0120634
bta-miR-339b	56.1129	44.6499	23.2732	37.0595	42.6681	12.4172	103.528	28.7629	60.0363	45.3897		567	bta-miR-2450a	0.0120634
bta-miR-33a	10.5212	5.94636	2.70876	7.39408	10.7484	1.76294	8.91431	5.95483	5.91598	6.65188		568	bta-miR-2489	0.0120634
bta-miR-33b	0.825189	0.730255	0.110562	0.445426	0.21714	0.153299	0.405196	0	0.438221	0.369477		569	bta-miR-331-5p	0.0120634
bta-miR-340	0.103149	0.104322	0.0552808	0	0	0	0	0	0	0.0291946		570	bta-miR-377	0.0120634
bta-miR-342	14.4408	10.9538	3.09573	10.2448	15.7427	2.29949	18.9429	4.83128	52.1483	14.7444		571	bta-miR-764	0.0120634
bta-miR-3431	16.8132	31.5053	5.58336	36.2577	29.0968	3.44923	14.8909	13.595	54.5585	22.8611		572	bta-miR-875	0.0120634
bta-miR-3432	12.3778	22.4293	6.19145	21.5586	14.4398	4.82892	16.9169	9.43784	102.325	23.3895		573	bta-miR-1301	0.0115914
bta-miR-345-3p	2.68187	1.35619	0.331685	1.51445	1.0857	0.613196	1.92468	0.898842	2.19111	1.39975		574	bta-miR-2324	0.0115914
bta-miR-345-5p	0.515743	0.521611	0.0552808	0.356341	0.21714	0.229949	0.303897	0.337066	0.438221	0.330583		575	bta-miR-2344	0.0115914
bta-miR-346	0.825189	0.834577	0.221123	0.267256	1.19427	0.153299	0.303897	0.224711	0.219111	0.471493		576	bta-miR-2466-5p	0.0115914
bta-miR-34a	0.309446	0.521611	0.110562	0.178171	0.10857	0.0766495	0.303897	0.112355	0.438221	0.239942		577	bta-miR-2897	0.0115914
bta-miR-34b	0	0	0	0	0	0	0	0	0	0		578	bta-miR-628	0.0115914
bta-miR-34c	0.412595	0	0.276404	0.356341	0.32571	0	0.202598	0.224711	0	0.199818		579	bta-miR-1835	0.011461
bta-miR-3578	0	0	0	0.267256	0	0	0	0.112355	0	0.042179		580	bta-miR-2285a	0.011461
bta-miR-3596	13.6156	18.1521	6.79954	12.6501	12.1599	3.29593	12.6624	7.19074	89.6162	19.5714		581	bta-miR-2287	0.011461
bta-miR-3600	1175.07	535.59	467.178	562.573	860.201	274.022	1374.83	475.263	1344.46	785.466		582	bta-miR-2364	0.011461
bta-miR-3601	0	0	0	0	0	0	0	0	0	0		583	bta-miR-6121-5p	0.011461
bta-miR-3602	0	0	0	0	0	0	0	0	0	0		584	bta-miR-6122-5p	0.011461
bta-miR-3604	13.4093	42.5634	4.09078	43.2954	33.7653	3.14263	18.0312	13.7073	51.0527	24.7843		585	bta-miR-1277	0.0112554
bta-miR-361	27.1281	15.6483	6.13617	10.7793	21.4969	4.36902	24.9195	9.88726	51.491	19.0951		586	bta-miR-2284h-3p	0.0112554
bta-miR-3613	0	0	0	0.356341	0.32571	0	0	0	0	0.0757835		587	bta-miR-2355-5p	0.0112554
bta-miR-3613b	0	0	0	0	0	0	0	0	0	0		588	bta-miR-2417	0.0112554
bta-miR-362-3p	0	0.208644	0.110562	0	0	0	0	0.112355	0	0.0479513		589	bta-miR-2436-5p	0.0112554
bta-miR-362-5p	0.309446	0	0.110562	0.534512	0	0.0766495	0	0.224711	0	0.139542		590	bta-miR-7861	0.0112554
bta-miR-363	0.206297	0.208644	0.221123	0.267256	0.21714	0	0.911691	0.112355	0.219111	0.262624		591	bta-miR-1282	0.00989836
bta-miR-365-3p	45.798	12.1014	10.5034	10.3339	21.9312	3.67918	41.9378	5.61776	28.0461	19.9943		592	bta-miR-216a	0.00989836
bta-miR-365-5p	25.4777	18.465	13.6544	24.3203	11.8341	5.82536	37.4806	14.1568	14.4613	18.4084		593	bta-miR-2292	0.00989836
bta-miR-3660	0	0	0	0	0	0	0	0	0	0		594	bta-miR-2336	0.00989836
bta-miR-367	0	0	0	0	0	0	0	0	0	0		595	bta-miR-2377	0.00989836
bta-miR-369-3p	0	0.208644	0.110562	0	0.434281	0.0766495	0.101299	0.224711	0.438221	0.177152		596	bta-miR-2385-3p	0.00989836
bta-miR-369-5p	0	0	0	0	0	0	0	0	0	0		597	bta-miR-2458	0.00989836
bta-miR-370	0.412595	3.96424	0.718651	3.11798	2.93139	0.459897	2.12728	2.47182	4.1631	2.263		598	bta-miR-2888	0.00989836
bta-miR-371	0	0.104322	0.0552808	0	0	0.0766495	0.101299	0.224711	0	0.0624736		599	bta-miR-653	0.00989836
bta-miR-374a	0	0.208644	0.0552808	0	0	0	0	0	0.876442	0.126707		600	bta-miR-2284u	0.00851661
bta-miR-374b	0	0	0.110562	0	0.21714	0	0.405196	0	0.438221	0.130124		601	bta-miR-2370-5p	0.00851661
bta-miR-375	30.2226	59.4636	88.6705	77.8605	99.9931	32.2694	42.9508	52.3576	176.822	73.4011		602	bta-miR-2413	0.00851661
bta-miR-376a	0	0	0	0	0	0	0	0	0	0		603	bta-miR-2448-5p	0.00851661
bta-miR-376b	0	0	0	0	0	0	0	0	0	0		604	bta-miR-2903	0.00851661
bta-miR-376c	0	0	0	0	0	0	0	0	0	0		605	bta-miR-2307	0.00614231
bta-miR-376d	0	0	0	0	0.10857	0	0	0.112355	0.219111	0.0488929		606	bta-miR-2318	0.00614231
bta-miR-376e	0	0	0	0.0890853	0.32571	0	0.101299	0	0	0.0573439		607	bta-miR-2322-3p	0.00614231
bta-miR-377	0	0	0	0	0.10857	0	0	0	0	0.0120634		608	bta-miR-2430	0.00614231
bta-miR-378	167.204	247.869	127.478	422.086	312.139	118.577	167.042	166.735	477.88	245.223		609	bta-miR-106a	0
bta-miR-378b	0	0.312967	0.110562	0.267256	0.21714	0.0766495	0.101299	0.449421	0.438221	0.219279		610	bta-miR-1179	0
bta-miR-378c	14.9566	24.3071	19.0166	47.3043	41.3652	19.0091	18.1325	30.673	28.9226	27.0763		611	bta-miR-1185	0
bta-miR-379	0.618892	0.9389	0.276404	1.15811	1.51998	0	0.506495	0.898842	2.84844	0.974007		612	bta-miR-1193	0
bta-miR-380-3p	0.103149	0.104322	0.276404	0.267256	1.19427	0	0	0.224711	1.09555	0.362852		613	bta-miR-1197	0
bta-miR-380-5p	0	0	0	0	0	0	0	0	0	0		614	bta-miR-1225-3p	0
bta-miR-381	2.47557	1.77348	0.331685	4.09792	4.55995	0.306598	1.51948	1.0112	14.0231	3.34433		615	bta-miR-1251	0
bta-miR-382	0.515743	1.46051	0.221123	2.13805	1.19427	0.0766495	0.607794	0.449421	5.47776	1.34904		616	bta-miR-1256	0
bta-miR-383	0	0	0.0552808	0.0890853	0.21714	0	0.101299	0.224711	0	0.0763907		617	bta-miR-1284	0
bta-miR-3956	0.206297	0	0	0	0.10857	0	0	0	0	0.0349853		618	bta-miR-1287	0
bta-miR-3957	0.103149	0.104322	0.0552808	0.178171	0.32571	0	0	0	0	0.0851814		619	bta-miR-133c	0
bta-miR-409a	4.53854	4.79882	2.37708	7.03774	4.34281	1.14974	5.16625	4.38186	10.2982	4.899		620	bta-miR-135a	0
bta-miR-409b	5.77633	13.9792	3.7591	25.9238	16.3941	1.99289	6.58443	5.84247	19.5008	11.0837		621	bta-miR-137	0
bta-miR-410	0.103149	0.208644	0	0.0890853	0.977131	0.153299	0.101299	0.112355	0.219111	0.21823		622	bta-miR-1434-5p	0
bta-miR-411a	0.206297	0.208644	0.165843	1.15811	0.434281	0.0766495	0.607794	0.224711	1.97199	0.561591		623	bta-miR-1603	0
bta-miR-411b	0	0	0	0	0	0	0	0	0	0		624	bta-miR-1721	0
bta-miR-411c-3p	0.103149	0.104322	0	0	0.10857	0	0	0	0	0.0351157		625	bta-miR-1814a	0
bta-miR-411c-5p	0	0.208644	0.0552808	0.534512	0.32571	0	0	0.112355	0.219111	0.161735		626	bta-miR-1814b	0
bta-miR-412	0	0	0.110562	0	0	0	0	0	0.438221	0.0609759		627	bta-miR-1814c	0
bta-miR-421	1.23778	1.14754	0.331685	1.24719	1.62855	0.383248	3.84936	0.337066	7.23065	1.93256		628	bta-miR-190a	0
bta-miR-423-3p	4871.71	3734.53	1791.1	3841.36	3385.43	1175.27	5962.15	3206.28	4508.2	3608.45		629	bta-miR-202	0
bta-miR-423-5p	3556.15	3718.56	1194.9	3270.68	2537.39	1193.89	4985.94	1700.5	5347.83	3056.2		630	bta-miR-216b	0
bta-miR-424-3p	2.57872	11.6841	2.10067	10.6902	7.59991	1.45634	6.28054	4.2695	7.01154	5.9635		631	bta-miR-2284a	0
bta-miR-424-5p	0.206297	0.208644	0.110562	0.356341	0.868561	0.0766495	0	0.224711	0.876442	0.325356		632	bta-miR-2284c	0
bta-miR-425-3p	18.8762	18.5693	3.92494	15.1445	13.3541	4.82892	19.3481	9.21313	23.6639	14.1026		633	bta-miR-2284l	0
bta-miR-425-5p	16.7101	16.7959	5.69393	16.5699	27.034	4.44567	23.9066	9.88726	19.5008	15.616		634	bta-miR-2284o	0
bta-miR-4286	0	0	0	0	0.10857	0	0.101299	0	0.219111	0.0476644		635	bta-miR-2284t-5p	0
bta-miR-429	1.34093	0.417289	0.608089	0.979938	2.60568	0.306598	1.11429	0.561776	2.84844	1.19811		636	bta-miR-2285h	0
bta-miR-431	0	0	0	0.0890853	0	0	0	0.112355	0	0.0223823		637	bta-miR-2285y	0
bta-miR-432	3.50706	16.0656	1.4373	15.679	12.5941	0.153299	4.55845	3.2583	30.8946	9.7942		638	bta-miR-2286	0
bta-miR-433	7.73615	13.2489	1.82427	20.7569	16.177	2.29949	8.81301	10.2243	10.2982	10.1531		639	bta-miR-2288	0
bta-miR-448	0	0	0	0	0	0	0	0	0	0		640	bta-miR-2290	0
bta-miR-449a	0.103149	0	0	0	0	0	0.101299	0.224711	0	0.0476842		641	bta-miR-2291	0
bta-miR-449b	0	0	0	0	0	0	0	0	0	0		642	bta-miR-2296	0
bta-miR-449c	0	0	0	0	0	0	0	0	0	0		643	bta-miR-2297	0
bta-miR-449d	1.13464	0.730255	1.4373	2.13805	0.977131	0.459897	0.911691	0.786487	0.438221	1.00152		644	bta-miR-2298	0
bta-miR-450a	2.16612	3.96424	0.497528	4.89969	5.64565	0.613196	2.12728	2.69653	3.50577	2.90178		645	bta-miR-2300a-5p	0
bta-miR-450b	0.722041	0.521611	0.165843	1.51445	2.49711	0.0766495	0.506495	0.561776	1.31466	0.875627		646	bta-miR-2303	0
bta-miR-451	152.454	88.2566	34.1083	183.783	192.169	18.2426	131.486	50.2228	1139.59	221.146		647	bta-miR-2304	0
bta-miR-452	0.309446	1.8778	0.331685	2.13805	1.0857	0.153299	0.405196	0.674132	2.41022	1.04284		648	bta-miR-2306	0
bta-miR-453	0	0.104322	0	0	0	0	0	0.112355	0	0.0240753		649	bta-miR-2310	0
bta-miR-454	0	0	0	0	0	0	0	0	0	0		650	bta-miR-2313-3p	0
bta-miR-455-3p	0.515743	0.208644	0	0.534512	0.977131	0	0.506495	0	0.876442	0.402108		651	bta-miR-2315	0
bta-miR-455-5p	1.95983	4.06856	0.995055	10.7793	8.90275	0.766495	2.12728	2.02239	2.84844	3.83001		652	bta-miR-2317	0
bta-miR-483	2.57872	1.35619	0.718651	0.356341	0.542851	0.613196	2.93767	1.46062	0.657332	1.24684		653	bta-miR-2319b	0
bta-miR-484	291.601	245.157	48.2602	163.471	249.386	64.0023	440.549	190.892	325.379	224.3		654	bta-miR-2321	0
bta-miR-485	5.57003	11.997	2.92988	18.1734	9.55417	1.76294	8.30652	5.05599	11.6129	8.3292		655	bta-miR-2323	0
bta-miR-486	4460.25	3021.27	822.192	4404.29	2190.4	549.347	3793.14	1145.35	19019.2	4378.39		656	bta-miR-2325a	0
bta-miR-487a	0	0	0	0	0	0	0	0	0	0		657	bta-miR-2325b	0
bta-miR-487b	0.309446	0.104322	0.110562	0.356341	0.434281	0	0.202598	0.224711	1.31466	0.339658		658	bta-miR-2326	0
bta-miR-488	0	0	0.0552808	0	0.10857	0	0	0	0	0.0182057		659	bta-miR-2328-5p	0
bta-miR-489	0	0	0	0	0	0	0	0	0	0		660	bta-miR-2329-3p	0
bta-miR-490	0.825189	0.625933	0.331685	1.15811	0.759991	0.153299	0.101299	0.898842	0.657332	0.612409		661	bta-miR-2329-5p	0
bta-miR-491	0.309446	0.417289	0.165843	0	0	0	0.303897	0.449421	0.219111	0.207223		662	bta-miR-2330-3p	0
bta-miR-493	1.23778	2.08644	0.276404	5.79054	4.34281	0.229949	0.911691	2.02239	3.28666	2.24274		663	bta-miR-2335	0
bta-miR-494	0.103149	0.312967	0	0.0890853	0	0	0.202598	0	0.438221	0.127335		664	bta-miR-2337	0
bta-miR-495	0.103149	0.208644	0.276404	0.534512	0.759991	0	0.405196	0.337066	1.31466	0.437736		665	bta-miR-2341	0
bta-miR-496	0	0	0	0	0	0	0	0	0	0		666	bta-miR-2342	0
bta-miR-497	0.825189	2.50373	0.497528	2.58347	3.90853	0.459897	0.709093	1.46062	2.62933	1.73082		667	bta-miR-2345	0
bta-miR-499	0.722041	0.208644	0.110562	0.623597	1.51998	0	1.01299	0.112355	2.62933	0.771055		668	bta-miR-2348	0
bta-miR-500	0.206297	0.208644	0.0552808	0	0.10857	0	0	0.112355	0.438221	0.125485		669	bta-miR-2351	0
bta-miR-502a	5.26058	6.78094	1.82427	13.8973	9.33703	1.22639	6.58443	5.39305	10.7364	6.78227		670	bta-miR-2355-3p	0
bta-miR-502b	0.103149	0	0	0	0	0	0.101299	0	0	0.0227164		671	bta-miR-2356	0
bta-miR-503-3p	0.412595	1.46051	0.165843	0.356341	1.0857	0.0766495	0.101299	0.224711	1.31466	0.57759		672	bta-miR-2358	0
bta-miR-503-5p	0.309446	0.312967	0	1.06902	1.73712	0.0766495	0.303897	0.337066	1.75288	0.655451		673	bta-miR-2359	0
bta-miR-504	4.12595	2.60805	2.10067	2.22713	3.90853	0.689846	3.84936	3.14595	5.25865	3.10157		674	bta-miR-2361	0
bta-miR-505	1.65038	1.25187	0.718651	1.51445	1.19427	0.229949	2.93767	1.0112	3.94399	1.60582		675	bta-miR-2362	0
bta-miR-532	54.2562	42.6678	23.9919	81.6912	73.3934	11.6507	58.1456	24.7182	185.367	61.7647		676	bta-miR-2363	0
bta-miR-539	0	0	0	0	0	0	0	0	0	0		677	bta-miR-2365	0
bta-miR-541	0.722041	0.625933	0.331685	0.712682	0.32571	0.0766495	0	0.224711	0	0.33549		678	bta-miR-2367-3p	0
bta-miR-542-5p	0	0	0	0	0	0	0	0	0	0		679	bta-miR-2367-5p	0
bta-miR-543	5.15743	6.67662	2.37708	7.92859	9.87988	0.766495	8.10392	3.48301	15.3377	6.63453		680	bta-miR-2368-5p	0
bta-miR-544a	0	0	0	0	0	0	0	0	0	0		681	bta-miR-2369	0
bta-miR-544b	0.103149	0	0	0	0	0	0	0	0.219111	0.0358066		682	bta-miR-2371	0
bta-miR-545-3p	0	0	0	0	0	0	0	0	0	0		683	bta-miR-2372	0
bta-miR-545-5p	0	0	0	0	0	0	0	0	0	0		684	bta-miR-2375	0
bta-miR-551a	0	0	0	0	0	0	0	0	0	0		685	bta-miR-2381	0
bta-miR-551b	0	0	0	0	0	0	0	0	0	0		686	bta-miR-2384	0
bta-miR-562	0	0	0	0	0	0	0	0	0	0		687	bta-miR-2385-5p	0
bta-miR-568	0	0	0	0	0	0	0	0	0	0		688	bta-miR-2386	0
bta-miR-574	5.77633	5.00746	3.31685	7.12682	6.94849	2.68273	3.95066	5.39305	20.5964	6.75542		689	bta-miR-2390	0
bta-miR-582	0	0	0	0	0	0	0	0	0	0		690	bta-miR-2393	0
bta-miR-584	0	0	0	0	0	0	0	0	0	0		691	bta-miR-2395	0
bta-miR-592	0.206297	0	0	0	0	0	0	0	0	0.0229219		692	bta-miR-2399-3p	0
bta-miR-599	0	0	0	0	0	0	0	0	0	0		693	bta-miR-2399-5p	0
bta-miR-6119-3p	0.103149	0	0.0552808	0.178171	0	0	0.101299	0	0.219111	0.0730011		694	bta-miR-2405	0
bta-miR-6119-5p	0.309446	0.104322	0.0552808	0.0890853	0.21714	0	0.202598	0.112355	0.657332	0.194173		695	bta-miR-2414	0
bta-miR-6120-3p	0.928338	0.417289	0.442247	1.33628	0.868561	0	0.911691	0.112355	2.62933	0.849565		696	bta-miR-2415-5p	0
bta-miR-6120-5p	0	0	0	0	0	0	0	0.112355	0	0.0124839		697	bta-miR-2420	0
bta-miR-6121-3p	0	0	0	0	0	0	0	0	0	0		698	bta-miR-2421	0
bta-miR-6121-5p	0.103149	0	0	0	0	0	0	0	0	0.011461		699	bta-miR-2429	0
bta-miR-6122-3p	0	0	0	0	0	0	0	0	0	0		700	bta-miR-2432	0
bta-miR-6122-5p	0.103149	0	0	0	0	0	0	0	0	0.011461		701	bta-miR-2434	0
bta-miR-6123	0.618892	0.730255	0.221123	1.33628	1.0857	0	0.405196	0.224711	1.97199	0.732684		702	bta-miR-2435	0
bta-miR-615	0.309446	0.312967	0.0552808	0.178171	0	0	0.202598	0.224711	0	0.142575		703	bta-miR-2437	0
bta-miR-628	0	0.104322	0	0	0	0	0	0	0	0.0115914		704	bta-miR-2439-5p	0
bta-miR-631	0	0	0	0	0	0	0	0	0	0		705	bta-miR-2444	0
bta-miR-6516	0.103149	0.104322	0	0.178171	0	0	0	0	0	0.042849		706	bta-miR-2446	0
bta-miR-6517	6.08577	4.27721	1.49258	8.19585	5.53708	0.919794	7.39483	3.14595	10.2982	5.26081		707	bta-miR-2456	0
bta-miR-6518	1.34093	2.8167	0.773932	4.63243	2.1714	0.459897	1.11429	2.35946	3.06755	2.08184		708	bta-miR-2463	0
bta-miR-6519	0	0	0	0	0	0	0	0	0	0		709	bta-miR-2465	0
bta-miR-652	15.8849	14.9181	8.84493	18.3516	22.5826	3.83248	20.4624	8.20193	43.603	17.4091		710	bta-miR-2467-5p	0
bta-miR-6520	0	0	0.0552808	0	0	0.0766495	0	0	0	0.0146589		711	bta-miR-2471-5p	0
bta-miR-6521	0	0.208644	0	0.178171	0	0	0.101299	0.112355	0	0.0667188		712	bta-miR-2472	0
bta-miR-6522	0	0	0	0	0	0	0	0	0	0		713	bta-miR-2479	0
bta-miR-6523	1.13464	1.14754	0.608089	0.623597	0.651421	0.0766495	1.11429	0.786487	1.97199	0.901634		714	bta-miR-2480	0
bta-miR-6523b	0	0	0	0	0	0	0	0	0	0		715	bta-miR-2482	0
bta-miR-6524	0	0	0	0.178171	0.10857	0	0.101299	0	0	0.0431155		716	bta-miR-2485	0
bta-miR-6525	0	0	0.110562	0.0890853	0.32571	0	0.101299	0.224711	0	0.0945963		717	bta-miR-2486-3p	0
bta-miR-6526	0	0	0	0	0	0	0	0	0	0		718	bta-miR-2486-5p	0
bta-miR-6527	0.103149	0	0.0552808	0.178171	0	0	0	0	0	0.0374		719	bta-miR-2488	0
bta-miR-6528	0.206297	0	0	0	0	0	0	0	0	0.0229219		720	bta-miR-2883	0
bta-miR-6529	90.4614	118.406	30.2939	144.407	104.01	23.838	110.213	38.4255	145.708	89.5293		721	bta-miR-2891	0
bta-miR-6529b	0.103149	0.104322	0	0.0890853	0	0.0766495	0	0	0	0.0414673		722	bta-miR-2893	0
bta-miR-653	0	0	0	0.0890853	0	0	0	0	0	0.00989836		723	bta-miR-2894	0
bta-miR-6530	0	0	0	0	0	0	0	0	0	0		724	bta-miR-2896	0
bta-miR-6531	0	0	0	0.0890853	0.10857	0	0	0	0	0.0219617		725	bta-miR-2901	0
bta-miR-6532	0.103149	0	0.0552808	0.0890853	0.10857	0	0	0	0	0.039565		726	bta-miR-2902	0
bta-miR-6533	0	0	0	0.0890853	0	0	0.101299	0	0	0.0211538		727	bta-miR-2917	0
bta-miR-6534	0	0	0	0	0	0	0	0	0	0		728	bta-miR-29e	0
bta-miR-6535	0.206297	0.208644	0.0552808	0.267256	0.10857	0.306598	0.405196	0.561776	0	0.235513		729	bta-miR-302b	0
bta-miR-6536	0	0	0	0	0	0	0	0.112355	0	0.0124839		730	bta-miR-302c	0
bta-miR-654	0	0.521611	0	0.0890853	0	0	0.303897	0	0.438221	0.150313		731	bta-miR-302d	0
bta-miR-655	0.103149	0.104322	0	0	0.21714	0	0	0	0	0.047179		732	bta-miR-329b	0
bta-miR-656	0	0	0	0	0	0	0	0	0	0		733	bta-miR-34b	0
bta-miR-658	0	0	0	0	0	0	0	0	0	0		734	bta-miR-3601	0
bta-miR-660	8.25189	6.67662	4.14606	10.1557	15.5255	1.76294	8.50911	3.48301	33.3048	10.2017		735	bta-miR-3602	0
bta-miR-664	0	0.208644	0.0552808	0.0890853	0.21714	0	0	0	0	0.0633501		736	bta-miR-3613b	0
bta-miR-664b	0.206297	0.104322	0.110562	0.356341	0.10857	0.0766495	0.303897	0	0.438221	0.189429		737	bta-miR-3660	0
bta-miR-665	0.206297	0.521611	0	0.267256	0.32571	0	0.101299	0.112355	0	0.170503		738	bta-miR-367	0
bta-miR-669	101.911	119.24	41.2948	113.495	145.158	17.706	146.985	47.9757	187.339	102.345		739	bta-miR-369-5p	0
bta-miR-670	0	0	0	0	0	0	0	0	0	0		740	bta-miR-376a	0
bta-miR-671	2.78501	5.84204	1.54786	2.49439	3.03996	0.613196	1.92468	3.14595	1.09555	2.49874		741	bta-miR-376b	0
bta-miR-677	0.206297	1.04322	0.221123	0.979938	0.32571	0.229949	0.911691	0.561776	3.50577	0.887275		742	bta-miR-376c	0
bta-miR-7	6.80781	7.30255	5.63865	8.37402	9.33703	3.06598	6.38184	3.93243	19.5008	7.81568		743	bta-miR-380-5p	0
bta-miR-708	0.515743	3.33831	0.608089	1.15811	1.62855	0.459897	1.01299	0.561776	0.657332	1.10453		744	bta-miR-411b	0
bta-miR-744	42.3941	30.5664	8.84493	35.1887	25.8397	9.50454	45.3819	23.2575	34.4004	28.3754		745	bta-miR-448	0
bta-miR-758	0.103149	0	0	0.0890853	0.10857	0	0.202598	0	0	0.0559336		746	bta-miR-449b	0
bta-miR-759	0	0	0	0	0	0	0	0	0	0		747	bta-miR-449c	0
bta-miR-760-3p	10.1086	14.6051	9.2319	17.728	10.6399	2.98933	11.7507	8.87607	16.6524	11.398		748	bta-miR-454	0
bta-miR-760-5p	0	8.24145	0	0	0	0.229949	0	0.112355	0	0.953751		749	bta-miR-487a	0
bta-miR-761	0	0	0	0	0	0	0	0	0	0		750	bta-miR-489	0
bta-miR-763	0	0	0	0	0	0	0	0	0	0		751	bta-miR-496	0
bta-miR-764	0	0	0	0	0.10857	0	0	0	0	0.0120634		752	bta-miR-539	0
bta-miR-767	0.103149	0.104322	0	0.267256	0	0.0766495	0.607794	0.224711	0.219111	0.17811		753	bta-miR-542-5p	0
bta-miR-769	24.6525	18.9866	13.7649	33.407	20.4112	11.3441	35.0494	13.595	59.5981	25.6454		754	bta-miR-544a	0
bta-miR-7691	0	0	0	0	0	0	0	0	0	0		755	bta-miR-545-3p	0
bta-miR-7857	1.85668	3.44263	0.773932	1.78171	2.1714	0.306598	2.22858	1.23591	4.1631	1.99561		756	bta-miR-545-5p	0
bta-miR-7858	0	0	0	0	0	0	0	0	0	0		757	bta-miR-551a	0
bta-miR-7859	0.412595	0.730255	0.110562	0.445426	0.434281	0.0766495	0.607794	0.224711	0.657332	0.411067		758	bta-miR-551b	0
bta-miR-7860	2.37242	1.35619	0.497528	1.78171	0.651421	0.229949	2.02598	1.57297	2.41022	1.43315		759	bta-miR-562	0
bta-miR-7861	0	0	0	0	0	0	0.101299	0	0	0.0112554		760	bta-miR-568	0
bta-miR-7862	0.206297	0.312967	0.0552808	0.445426	0.21714	0.306598	0	0.224711	0	0.196491		761	bta-miR-582	0
bta-miR-7863	0.206297	0	0.110562	0	0	0.153299	0	0	0	0.0522398		762	bta-miR-584	0
bta-miR-7864	0	0	0	0	0	0	0	0	0	0		763	bta-miR-599	0
bta-miR-7865	0	0	0	0	0	0	0	0.112355	0	0.0124839		764	bta-miR-6121-3p	0
bta-miR-873	0	0	0.0552808	0.0890853	0	0	0	0.112355	0	0.0285246		765	bta-miR-6122-3p	0
bta-miR-874	54.9782	56.4383	11.4984	37.6831	50.9194	15.2533	60.982	42.8074	83.262	45.9802		766	bta-miR-631	0
bta-miR-875	0	0	0	0	0.10857	0	0	0	0	0.0120634		767	bta-miR-6519	0
bta-miR-876	0	0	0	0	0	0	0	0	0	0		768	bta-miR-6522	0
bta-miR-877	0.309446	0.625933	0	0.801767	0.32571	0.153299	0.101299	0.449421	1.75288	0.502196		769	bta-miR-6523b	0
bta-miR-885	36.9272	4.06856	7.68404	2.67256	9.98845	2.75938	32.9222	6.62896	13.1466	12.9776		770	bta-miR-6526	0
bta-miR-9-3p	0	0	0	0	0	0	0	0	0	0		771	bta-miR-6530	0
bta-miR-9-5p	0.103149	0.312967	0.0552808	0	0.32571	0.0766495	0.405196	0.224711	0.438221	0.215765		772	bta-miR-6534	0
bta-miR-92a	1567.65	584.308	344.123	577.896	975.937	163.417	1772.23	550.765	2903.21	1048.84		773	bta-miR-656	0
bta-miR-92b	44.1476	19.6126	9.01078	19.6878	33.5482	7.05176	37.278	20.2239	56.0923	27.4059		774	bta-miR-658	0
bta-miR-93	3.71335	1.8778	1.49258	3.20707	3.58282	0.383248	2.93767	1.79768	20.5964	4.39873		775	bta-miR-670	0
bta-miR-935	0	0.104322	0	0.356341	0.21714	0	0	0	0	0.0753115		776	bta-miR-759	0
bta-miR-940	0.103149	0	0	0.178171	0.10857	0	0	0.112355	0	0.055805		777	bta-miR-761	0
bta-miR-95	0.206297	0.208644	0.221123	0.712682	0.651421	0.0766495	0.911691	0.224711	0.438221	0.405716		778	bta-miR-763	0
bta-miR-96	0	0	0	0.356341	0.10857	0	0	0	0	0.0516568		779	bta-miR-7691	0
bta-miR-98	0.722041	0.625933	0.386966	0.356341	0.32571	0.0766495	0.405196	0.561776	6.13509	1.06619		780	bta-miR-7858	0
bta-miR-99a-3p	0	0	0.110562	0	0	0	0	0	0	0.0122846		781	bta-miR-7864	0
bta-miR-99a-5p	2981	1869.97	1025.13	2858.84	3075.47	457.828	2858.05	1272.87	4600.88	2333.34		782	bta-miR-876	0
bta-miR-99b	109.234	104.009	42.7321	153.138	151.781	22.4583	146.073	79.3228	196.98	111.748		783	bta-miR-9-3p	0
														49564.2

## Sheet: hsa miRNAs
Table S2 [B]: human miRNA readcounts normalized to library sizes in reads per million (rpm).
miRNA name	Animal 1	Animal 2	Animal 3	Animal 4	Animal 5	Animal 6	Animal 7	Animal 8	Animal 9	MEAN
hsa-let-7a-2-3p	0	0	0	0	0	0	0	0	0	0
hsa-let-7a-3p	0.412595	0.312967	0.165843	0.534512	1.95426	1.37969	0.607794	0.674132	1.09555	0.793039
hsa-let-7a-5p	20.3203	15.9613	8.56853	11.4029	17.4798	12.3406	20.7663	7.07838	79.9753	21.5437
hsa-let-7b-3p	6.91096	5.11179	1.71371	4.45426	11.0742	7.81825	7.69872	3.93243	23.883	8.06637
hsa-let-7b-5p	51.5743	70.5218	27.5299	51.7585	50.0508	35.3354	51.2573	28.7629	354.74	80.1701
hsa-let-7c-3p	0.103149	0.208644	0.0552808	0.0890853	0.10857	0.0766495	0.101299	0.337066	0	0.119972
hsa-let-7c-5p	9.38653	8.55442	3.92494	7.92859	8.68561	6.13196	11.4468	5.16834	39.4399	11.1852
hsa-let-7d-3p	52.8121	31.088	14.2625	26.102	41.0395	28.9735	113.657	28.6506	99.4762	48.4513
hsa-let-7d-5p	25.5809	12.8316	6.79954	10.6902	12.2684	8.6614	33.3274	6.74132	36.8106	17.079
hsa-let-7e-3p	0.412595	0.312967	0.165843	0.356341	0.434281	0.306598	0.303897	0.337066	0.876442	0.389559
hsa-let-7e-5p	0.103149	0.521611	0.165843	0.445426	0.21714	0.153299	0.202598	0.112355	1.53377	0.383911
hsa-let-7f-1-3p	0.515743	0.208644	0.110562	0.0890853	0.759991	0.536547	0.810392	0.112355	1.53377	0.519677
hsa-let-7f-2-3p	2.06297	1.04322	0.829213	2.22713	3.47425	2.45278	4.25456	1.34826	6.79243	2.72054
hsa-let-7f-5p	9.38653	3.7556	5.1964	7.92859	15.1998	10.7309	10.4338	5.05599	72.3065	15.5549
hsa-let-7g-3p	0.103149	0.312967	0.0552808	0	0.21714	0.153299	0	0	0	0.0935373
hsa-let-7g-5p	110.885	57.6902	49.7528	94.7867	106.399	75.1165	105.756	49.2116	424.198	119.311
hsa-let-7i-3p	0.309446	0.312967	0.110562	0.356341	0.759991	0.536547	0.202598	0.112355	1.09555	0.421818
hsa-let-7i-5p	87.2638	48.8228	33.9424	92.8269	82.6219	58.3303	70.7067	39.0996	379.719	99.2592
hsa-miR-1	1.54723	4.90314	0.718651	0.801767	1.0857	0.766495	1.62078	0.898842	13.804	2.90518
hsa-miR-100-3p	0	0	0	0	0	0	0	0	0	0
hsa-miR-100-5p	826.943	252.147	470.053	571.482	611.141	431.46	873.298	292.685	849.272	575.387
hsa-miR-101-3p	21.2486	5.11179	13.2121	12.561	13.2456	9.35124	27.1481	8.31429	47.9852	17.5753
hsa-miR-101-5p	0.103149	0	0	0	0	0	0	0	0	0.011461
hsa-miR-103a-2-5p	0	0	0	0	0.10857	0.0766495	0	0	0	0.02058
hsa-miR-103a-3p	16.0912	9.389	5.30696	11.8483	16.7198	11.804	15.9039	7.07838	33.0857	14.1364
hsa-miR-103b	6.18892	3.96424	1.54786	4.89969	5.42851	3.83248	6.07794	1.79768	10.9555	4.96587
hsa-miR-105-3p	0	0	0	0	0	0	0	0	0	0
hsa-miR-105-5p	0.103149	0.104322	0.0552808	0.445426	0	0	0.405196	0.224711	0.219111	0.173022
hsa-miR-106a-3p	0	0	0	0	0	0	0	0	0	0
hsa-miR-106a-5p	1.34093	0.834577	0.386966	0.445426	1.19427	0.843145	1.11429	0.786487	5.47776	1.38043
hsa-miR-106b-3p	38.5776	32.9658	17.8557	56.4801	30.6168	21.6152	42.5456	14.7185	255.264	56.7377
hsa-miR-106b-5p	5.26058	3.33831	0.829213	4.54335	5.31994	3.75583	4.05196	2.80888	15.9951	5.10035
hsa-miR-107	9.48968	7.61552	2.37708	7.92859	8.68561	6.13196	7.49612	4.94363	16.8715	7.94886
hsa-miR-10a-3p	0.309446	0	0.0552808	0.445426	0.10857	0.0766495	0.101299	0.112355	0.219111	0.158682
hsa-miR-10a-5p	57.6601	74.9033	27.0323	79.2859	107.376	75.8064	54.195	24.2687	219.768	80.0328
hsa-miR-10b-3p	0.618892	1.35619	0.276404	1.33628	1.41141	0.996444	0.506495	0.449421	1.53377	0.942812
hsa-miR-10b-5p	193.507	237.959	96.0781	279.193	406.161	286.746	202.497	80.7834	870.088	294.779
hsa-miR-1178-3p	0	0	0	0	0	0	0	0	0	0
hsa-miR-1178-5p	0	0	0	0	0	0	0	0	0	0
hsa-miR-1179	0	0	0	0	0	0	0	0	0	0
hsa-miR-1180-3p	0	0	0	0	0	0	0	0	0	0
hsa-miR-1180-5p	0	0	0.0552808	0	0	0	0	0	0	0.00614231
hsa-miR-1181	0	0	0.110562	0	0	0	0	0	0	0.0122846
hsa-miR-1182	0.103149	0	0.0552808	0	0	0	0	0.224711	0	0.0425711
hsa-miR-1183	0.103149	0	0	0	0.10857	0.0766495	0	0	0.219111	0.0563865
hsa-miR-1184	0	0	0	0	0	0	0	0	0	0
hsa-miR-1185-1-3p	0.309446	0	0	0	0	0	0.101299	0.112355	0	0.0581223
hsa-miR-1185-2-3p	0.309446	0	0	0	0.10857	0.0766495	0	0	0.219111	0.0793085
hsa-miR-1185-5p	0	0	0	0	0	0	0	0	0	0
hsa-miR-1193	0	0	0	0	0	0	0	0	0	0
hsa-miR-1197	0	0	0	0	0	0	0	0	0	0
hsa-miR-1199-3p	0	0	0	0	0	0	0	0	0	0
hsa-miR-1199-5p	0	0	0	0	0	0	0	0	0	0
hsa-miR-1200	0	0	0	0	0	0	0	0	0	0
hsa-miR-1202	0.103149	0	0	0	0	0	0	0	0	0.011461
hsa-miR-1203	0	0	0.0552808	0	0	0	0	0	0	0.00614231
hsa-miR-1204	0	0	0	0	0	0	0	0	0	0
hsa-miR-1205	0	0	0	0	0	0	0	0	0	0
hsa-miR-1206	0	0	0	0	0	0	0	0	0	0
hsa-miR-1207-3p	0	0	0	0	0	0	0	0	0	0
hsa-miR-1207-5p	0.103149	0.208644	0.110562	0.356341	0.21714	0.153299	0.202598	0.337066	0.219111	0.21199
hsa-miR-1208	0.103149	0	0.110562	0	0	0	0	0	0	0.0237456
hsa-miR-122-3p	0.412595	0	0.0552808	0	0.10857	0.0766495	1.31689	0	0	0.218887
hsa-miR-122-5p	36736.8	4410.22	29064	6522.2	6907.45	4876.6	40544.2	8359.34	16707.4	17125.4
hsa-miR-1224-3p	0.206297	0.104322	0.0552808	0	0	0	0.202598	0	0.219111	0.0875121
hsa-miR-1224-5p	2.37242	3.12967	2.43236	5.07786	3.58282	2.52943	1.51948	2.47182	5.25865	3.15272
hsa-miR-1225-3p	0	0	0	0	0	0	0	0	0	0
hsa-miR-1225-5p	2.16612	3.02534	0.773932	3.11798	3.47425	2.45278	1.82338	1.79768	2.41022	2.33797
hsa-miR-1226-3p	0	0	0	0	0	0	0	0	0	0
hsa-miR-1226-5p	0	0	0	0	0	0	0	0	0	0
hsa-miR-1227-3p	0	0	0	0	0	0	0	0	0	0
hsa-miR-1227-5p	0	0	0	0	0	0	0	0	0	0
hsa-miR-1228-3p	0	0	0	0	0	0	0	0	0	0
hsa-miR-1228-5p	0	0	0	0	0	0	0	0.337066	0	0.0374518
hsa-miR-1229-3p	0	0	0	0	0	0	0	0	0	0
hsa-miR-1229-5p	0.103149	0	0	0.0890853	0	0	0	0	0	0.0213593
hsa-miR-1231	0	0	0	0	0	0	0	0	0	0
hsa-miR-1233-3p	0.206297	0.208644	0	0	0	0	0	0	0	0.0461046
hsa-miR-1233-5p	0	0	0	0	0	0	0	0	0	0
hsa-miR-1234-3p	0	0	0.0552808	0	0	0	0	0.112355	0	0.0186262
hsa-miR-1236-3p	0	0	0	0	0	0	0.101299	0	0	0.0112554
hsa-miR-1236-5p	0	0	0.165843	0.0890853	0	0	0.101299	0.112355	0	0.0520647
hsa-miR-1237-3p	0	0	0.0552808	0	0	0	0	0	0	0.00614231
hsa-miR-1237-5p	0.103149	0	0.331685	0	0.10857	0.0766495	0	0	0	0.0688948
hsa-miR-1238-3p	0	0	0	0	0	0	0	0	0	0
hsa-miR-1238-5p	0	0	0	0	0	0	0	0	0	0
hsa-miR-124-3p	0	0.208644	0.110562	0	0	0	0	0.112355	0.438221	0.0966425
hsa-miR-124-5p	0	0.104322	0	0	0	0	0.101299	0	0	0.0228468
hsa-miR-1243	0	0	0	0	0	0	0	0	0	0
hsa-miR-1244	0.103149	0	0.110562	0	0	0	0	0.112355	0	0.0362295
hsa-miR-1245a	0	0	0	0	0	0	0	0	0	0
hsa-miR-1245b-3p	0	0	0	0	0	0	0	0	0	0
hsa-miR-1245b-5p	0	0	0	0	0	0	0	0	0	0
hsa-miR-1246	322.03	37.1387	23.8813	34.2087	31.0511	21.9218	61.4885	43.1444	34.4004	67.6961
hsa-miR-1247-3p	0.103149	0.208644	0.221123	0.0890853	0.10857	0.0766495	0.303897	0.112355	0	0.135942
hsa-miR-1247-5p	1.03149	0.417289	0.110562	0.0890853	0.21714	0.153299	0.607794	0.561776	0.219111	0.378616
hsa-miR-1248	0.103149	0.312967	0	0.267256	0	0	0.202598	0	0.219111	0.122787
hsa-miR-1249	13.6156	9.59764	4.91999	3.56341	11.0742	7.81825	20.665	18.4263	10.2982	11.1087
hsa-miR-1250-3p	0	0	0	0	0	0	0	0	0	0
hsa-miR-1250-5p	0	0	0	0	0	0	0	0.224711	0	0.0249678
hsa-miR-1251-3p	1.75353	1.04322	0.66337	5.07786	1.73712	1.22639	4.76105	1.46062	3.28666	2.33442
hsa-miR-1251-5p	0	0	0	0	0	0	0	0	0	0
hsa-miR-1252-3p	0.206297	0	0	0	0	0	0	0	0	0.0229219
hsa-miR-1252-5p	0.103149	0	0	0	0	0	0	0	0	0.011461
hsa-miR-1253	0	0	0	0	0	0	0	0.112355	0	0.0124839
hsa-miR-1254	0	0	0.165843	0.0890853	0	0	0	0.112355	0	0.0408092
hsa-miR-1255a	0	0.104322	0.110562	0	0	0	0	0	0	0.023876
hsa-miR-1255b-2-3p	0	0	0	0	0	0	0	0	0	0
hsa-miR-1255b-5p	0	0	0	0	0	0	0	0	0	0
hsa-miR-1256	0	0	0	0	0	0	0	0	0	0
hsa-miR-1257	0	0	0	0	0	0	0	0	0	0
hsa-miR-1258	0	0	0	0	0	0	0	0	0	0
hsa-miR-125a-3p	1.54723	3.7556	0.608089	4.00884	2.38854	1.68629	1.21559	1.12355	4.38221	2.30177
hsa-miR-125a-5p	129.245	164.516	29.5752	122.403	144.073	101.714	173.626	77.3004	197.638	126.677
hsa-miR-125b-1-3p	1.85668	5.52908	1.49258	6.41414	4.23424	2.98933	2.12728	1.68533	4.1631	3.38797
hsa-miR-125b-2-3p	2.88816	2.29509	1.4373	4.72152	4.23424	2.98933	3.44417	1.68533	5.25865	3.21709
hsa-miR-125b-5p	435.803	323.294	122.668	329.705	392.59	277.165	554.308	175.162	336.773	327.496
hsa-miR-126-3p	40.1248	27.3324	12.8252	38.5739	61.3421	43.307	36.7715	26.7406	115.252	44.6966
hsa-miR-126-5p	2.78501	1.35619	0.829213	1.15811	4.0171	2.83603	2.12728	0.898842	11.1746	3.02027
hsa-miR-1260a	1.23778	1.04322	0.221123	1.24719	1.51998	1.07309	2.22858	0.898842	0.657332	1.12524
hsa-miR-1260b	5.15743	4.38153	1.38202	2.22713	3.58282	2.52943	5.47014	2.69653	2.41022	3.31525
hsa-miR-1261	0.206297	0.104322	0	0	0	0	0.101299	0.224711	0	0.0707366
hsa-miR-1262	0	0	0	0	0	0	0	0	0	0
hsa-miR-1263	0	0	0	0	0	0	0	0	0	0
hsa-miR-1264	0	0	0	0	0	0	0	0	0	0
hsa-miR-1265	0	0	0	0	0	0	0	0	0	0
hsa-miR-1266-3p	0	0	0	0	0	0	0	0	0	0
hsa-miR-1266-5p	0	0.312967	0.0552808	0	0	0	0	0	0	0.0409164
hsa-miR-1267	0	0	0	0	0	0	0	0	0	0
hsa-miR-1268a	0	0	0	0	0	0	0	0	0	0
hsa-miR-1268b	0	0	0.0552808	0	0	0	0	0	0.219111	0.0304879
hsa-miR-1269a	0	0	0	0	0	0	0	0	0	0
hsa-miR-1269b	0	0	0	0	0	0	0	0	0	0
hsa-miR-127-3p	37.3398	52.6827	20.8409	104.319	75.782	53.5014	45.9897	35.9537	121.606	60.8906
hsa-miR-127-5p	0.309446	0.9389	0.276404	2.13805	1.41141	0.996444	0.405196	0.898842	1.31466	0.965484
hsa-miR-1270	0	0	0	0	0	0	0	0	0	0
hsa-miR-1271-3p	0.515743	0.208644	0.0552808	0.267256	0.434281	0.306598	0	0.224711	0.219111	0.247958
hsa-miR-1271-5p	0.618892	1.25187	0.110562	1.69262	1.62855	1.14974	2.83637	0.898842	8.54531	2.08142
hsa-miR-1272	0	0	0.165843	0	0	0	0	0.112355	0	0.0309109
hsa-miR-1273a	0	0	0	0	0	0	0	0	0	0
hsa-miR-1273c	0	0	0	0	0	0	0	0	0	0
hsa-miR-1273d	0.103149	0	0	0	0.32571	0.229949	0.101299	0	0	0.0844563
hsa-miR-1273e	0	0	0	0	0	0	0	0	0	0
hsa-miR-1273f	0	0	0.0552808	0	0	0	0.202598	0	0	0.0286532
hsa-miR-1273g-3p	1.65038	1.04322	1.1609	0.712682	0.977131	0.689846	1.01299	0.561776	2.19111	1.11111
hsa-miR-1273g-5p	0	0.104322	0	0	0	0	0	0	0	0.0115914
hsa-miR-1273h-3p	0	0	0	0	0	0	0	0	0	0
hsa-miR-1273h-5p	0	0	0	0	0	0	0	0	0.219111	0.0243456
hsa-miR-1275	0	0	0	0	0	0	0	0	0	0
hsa-miR-1276	0	0	0.0552808	0	0	0	0.303897	0	0	0.0399086
hsa-miR-1277-3p	0	0	0	0	0	0	0.101299	0	0	0.0112554
hsa-miR-1277-5p	0	0	0	0	0	0	0	0	0	0
hsa-miR-1278	0	0	0	0	0	0	0	0	0	0
hsa-miR-1279	0	0	0	0	0	0	0	0	0	0
hsa-miR-128-1-5p	0	0.104322	0	0.178171	0	0	0.101299	0	0.438221	0.0913347
hsa-miR-128-2-5p	0	0	0	0	0	0	0	0	0	0
hsa-miR-128-3p	216.715	142.504	51.4112	180.754	195.426	137.969	352.52	108.31	360.656	194.03
hsa-miR-1281	0.309446	0	0	0	0	0	0	0	0	0.0343829
hsa-miR-1282	0	0	0	0.0890853	0	0	0	0	0	0.00989836
hsa-miR-1283	0	0	0	0	0	0	0	0	0	0
hsa-miR-1284	0	0	0	0	0	0	0	0	0	0
hsa-miR-1285-3p	0	0	0	0	0	0	0	0	0	0
hsa-miR-1285-5p	0	0	0	0	0	0	0	0	0	0
hsa-miR-1286	0	0	0	0	0	0	0.101299	0	0	0.0112554
hsa-miR-1287-3p	0	0	0	0	0	0	0	0	0	0
hsa-miR-1287-5p	0	0.104322	0	0	0	0	0	0	0	0.0115914
hsa-miR-1288-3p	0	0	0	0	0	0	0	0	0	0
hsa-miR-1288-5p	0	0	0.221123	0.0890853	0	0	0	0	0	0.0344676
hsa-miR-1289	0.309446	0	0.110562	0.178171	0.10857	0.0766495	0.405196	0.224711	0	0.157034
hsa-miR-129-1-3p	0	0.104322	0.0552808	0.0890853	0.10857	0.0766495	0	0.112355	0	0.0606959
hsa-miR-129-2-3p	0.103149	0	0	0.356341	0.10857	0.0766495	0.202598	0	0.219111	0.118491
hsa-miR-129-5p	3.50706	4.90314	0.939774	2.93981	3.36567	2.37614	4.55845	1.57297	3.50577	3.07431
hsa-miR-1290	81.7969	117.467	40.9631	40.5338	39.7367	28.0537	51.3586	24.4934	44.0412	52.0494
hsa-miR-1291	1.13464	0.521611	0.608089	0.712682	0.21714	0.153299	0.709093	0.112355	0.438221	0.511903
hsa-miR-1292-3p	0.103149	0.208644	0.110562	0	0	0	0.101299	0	0	0.0581837
hsa-miR-1292-5p	0	0	0	0	0	0	0	0	0	0
hsa-miR-1293	0	0	0	0	0	0	0.202598	0	0	0.0225109
hsa-miR-1294	0	0	0	0	0	0	0	0	0	0
hsa-miR-1295a	0	0	0	0	0	0	0	0	0	0
hsa-miR-1295b-3p	0	0	0	0	0	0	0	0	0	0
hsa-miR-1295b-5p	0	0	0	0	0	0	0	0	0	0
hsa-miR-1296-3p	0	0	0	0.178171	0.21714	0.153299	0	0	0	0.0609567
hsa-miR-1296-5p	5.46688	5.42475	1.05034	3.83067	4.88566	3.44923	7.69872	2.24711	2.41022	4.05151
hsa-miR-1297	0.103149	0	0	0	0	0	0	0	0	0.011461
hsa-miR-1298-3p	0	0	0	0	0	0	0	0	0	0
hsa-miR-1298-5p	0.309446	0	0	0.0890853	0	0	0	0.112355	0	0.0567652
hsa-miR-1299	0	0	0	0	0	0	0	0	0	0
hsa-miR-1301-3p	0	0.104322	0	0	0	0	0.101299	0	0	0.0228468
hsa-miR-1301-5p	0	0	0	0	0	0	0	0	0	0
hsa-miR-1302	0	0	0	0	0	0	0	0	0	0
hsa-miR-1303	2.06297	0.730255	1.27146	0.890853	0.759991	0.536547	1.41819	1.91004	1.75288	1.25924
hsa-miR-1304-3p	0	0	0	0	0	0	0	0	0	0
hsa-miR-1304-5p	0	0	0	0	0	0	0	0	0	0
hsa-miR-1305	0	0	0	0	0	0	0	0	0	0
hsa-miR-1306-3p	0	0.104322	0.165843	0.178171	0.10857	0.0766495	0.101299	0.112355	0	0.0941343
hsa-miR-1306-5p	9.69598	10.5365	1.99011	5.25603	7.59991	5.36547	13.6754	6.17954	7.23065	7.50329
hsa-miR-1307-3p	129.864	112.981	48.7024	103.428	123.227	86.9972	157.925	111.119	120.511	110.528
hsa-miR-1307-5p	104.283	80.0151	32.0076	109.04	116.821	82.4749	93.3977	69.885	74.2785	84.6893
hsa-miR-130a-3p	0.206297	0.104322	0	0.178171	0.759991	0.536547	0.303897	0.112355	1.09555	0.366348
hsa-miR-130a-5p	0	0	0	0	0	0	0	0	0	0
hsa-miR-130b-3p	0.309446	2.29509	0.829213	0.712682	2.1714	1.53299	1.31689	0.337066	3.28666	1.42127
hsa-miR-130b-5p	3.19761	6.5723	1.99011	3.47433	4.12567	2.91268	11.5481	1.57297	5.03954	4.49259
hsa-miR-132-3p	0.103149	0.312967	0.110562	0.178171	0	0	0.101299	0	3.50577	0.479102
hsa-miR-132-5p	0.309446	0.521611	0.110562	0.712682	0.434281	0.306598	0	0	0.657332	0.339168
hsa-miR-1321	0	0	0	0	0	0	0	0	0	0
hsa-miR-1322	0	0	0	0	0.10857	0.0766495	0	0	0	0.02058
hsa-miR-1323	0	0	0	0	0	0	0	0	0	0
hsa-miR-1324	0	0	0	0	0	0	0	0	0	0
hsa-miR-133a-3p	7.94245	9.07603	1.82427	4.27609	4.88566	3.44923	11.852	3.37066	23.4448	7.79124
hsa-miR-133a-5p	0	0.104322	0	0	0.21714	0.153299	0.202598	0	0.219111	0.0996078
hsa-miR-133b	2.57872	3.7556	0.773932	2.13805	2.71425	1.91624	4.25456	2.35946	9.64086	3.34796
hsa-miR-134-3p	0	0	0	0	0	0	0	0	0	0
hsa-miR-134-5p	0	0	0	0.445426	0.32571	0.229949	0	0.112355	0.438221	0.172407
hsa-miR-1343-3p	66.2215	49.1357	7.51819	44.6317	32.571	22.9949	110.517	55.2788	36.5915	47.2734
hsa-miR-1343-5p	0.722041	0.625933	0.497528	0.979938	0.32571	0.229949	0.506495	0.449421	0.219111	0.506236
hsa-miR-135a-3p	0	0	0.0552808	0	0	0	0	0	0	0.00614231
hsa-miR-135a-5p	0	0	0	0	0	0	0	0	0	0
hsa-miR-135b-3p	0	0	0	0	0	0	0	0.112355	0	0.0124839
hsa-miR-135b-5p	0	0	0	0	0	0	0	0	0.219111	0.0243456
hsa-miR-136-3p	1.34093	0.730255	0.497528	1.69262	3.03996	2.14619	1.41819	0.674132	4.82043	1.8178
hsa-miR-136-5p	0	0.208644	0	0.445426	0.10857	0.0766495	0.202598	0.112355	0.219111	0.152595
hsa-miR-137	0	0	0	0	0	0	0	0	0	0
hsa-miR-138-1-3p	0	0.521611	0	0.356341	0.10857	0.0766495	0.101299	0.112355	0.438221	0.190561
hsa-miR-138-2-3p	0	0	0	0	0	0	0	0	1.09555	0.121728
hsa-miR-138-5p	9.59283	15.9613	4.0355	20.0442	9.4456	6.66851	5.06495	9.66255	9.42175	9.98857
hsa-miR-139-3p	4.0228	5.6334	1.93483	4.63243	2.93139	2.06954	8.91431	5.73012	6.57332	4.71579
hsa-miR-139-5p	5.26058	5.42475	2.48764	3.11798	5.86279	4.13907	10.5351	4.2695	14.6804	6.19754
hsa-miR-140-3p	270.456	334.77	127.201	828.671	637.741	450.239	176.665	222.913	462.761	390.158
hsa-miR-140-5p	47.5515	64.6797	20.4539	86.5909	130.067	91.8261	42.6469	22.3587	89.8353	66.2233
hsa-miR-141-3p	1.13464	1.14754	0.608089	1.87079	3.47425	2.45278	1.41819	1.0112	1.53377	1.62792
hsa-miR-141-5p	0	0	0.110562	0	0.21714	0.153299	0	0	0	0.0534446
hsa-miR-142-3p	0.722041	0.104322	0.552808	0.534512	0.868561	0.613196	1.41819	0.337066	3.94399	1.01052
hsa-miR-142-5p	1.65038	1.25187	0.773932	0.979938	2.1714	1.53299	0.810392	1.0112	2.62933	1.42349
hsa-miR-143-3p	21.0423	24.2027	12.8804	36.9704	58.4107	41.2374	38.4936	21.7969	105.392	40.0474
hsa-miR-143-5p	4.64169	7.92849	0.939774	5.70146	4.34281	3.06598	5.16625	3.93243	7.23065	4.77217
hsa-miR-144-3p	2.99131	1.04322	1.1609	1.95988	4.0171	2.83603	1.01299	0.561776	8.3262	2.6566
hsa-miR-144-5p	0	0	0	0.178171	0	0	0.202598	0	0.438221	0.0909988
hsa-miR-145-3p	1.34093	1.98212	1.87955	2.67256	3.90853	2.75938	2.83637	1.79768	6.57332	2.86116
hsa-miR-145-5p	14.8534	21.699	6.68898	15.3227	20.6283	14.5634	13.2702	5.05599	40.9737	17.0062
hsa-miR-1468-3p	0	0	0.0552808	0	0	0	0	0	0	0.00614231
hsa-miR-1468-5p	0.206297	0.312967	0.221123	0.534512	0.434281	0.306598	0.405196	0.337066	1.31466	0.452522
hsa-miR-1469	0	0.104322	0.0552808	0.0890853	0.10857	0.0766495	0.202598	0	0	0.0707229
hsa-miR-146a-3p	0	0	0	0	0	0	0.101299	0	0	0.0112554
hsa-miR-146a-5p	0.412595	0.521611	0.386966	0.890853	0.759991	0.536547	1.11429	0.337066	3.06755	0.89194
hsa-miR-146b-3p	0	0	0.0552808	0	0	0	0	0	0	0.00614231
hsa-miR-146b-5p	0.722041	0.625933	0.552808	0.801767	2.38854	1.68629	0.810392	0.112355	4.38221	1.34248
hsa-miR-1470	0	0	0	0	0	0	0	0	0	0
hsa-miR-1471	0	0	0.0552808	0.178171	0	0	0	0	0	0.025939
hsa-miR-147a	0	0	0	0.0890853	0	0	0	0	0.219111	0.034244
hsa-miR-147b	14.1314	17.4218	11.5537	55.5001	31.4853	22.2284	16.613	12.6961	62.6656	27.1439
hsa-miR-148a-3p	482.942	215.634	297.577	576.649	397.91	280.92	572.339	240.553	764.038	425.396
hsa-miR-148a-5p	6.08577	3.12967	3.92494	7.30499	3.90853	2.75938	5.26755	2.69653	9.20264	4.92
hsa-miR-148b-3p	18.5668	15.231	7.35235	31.0017	18.3484	12.9538	17.8286	11.4602	72.0874	22.7589
hsa-miR-148b-5p	0	0	0	0.0890853	0	0	0	0	0	0.00989836
hsa-miR-149-3p	0	0	0.331685	0	0	0	0	0.337066	0.438221	0.122997
hsa-miR-149-5p	4.74484	13.2489	2.48764	12.7392	10.6399	7.51165	9.21821	4.15714	4.82043	7.72977
hsa-miR-150-3p	0	0	0	0	0	0	0	0.112355	0	0.0124839
hsa-miR-150-5p	153.073	52.0568	27.9168	78.7514	130.61	92.2094	166.232	22.134	534.63	139.735
hsa-miR-151a-3p	132.133	64.2625	39.6364	54.6984	40.3881	28.5136	264.188	110.108	244.527	108.717
hsa-miR-151a-5p	1.65038	1.56483	0.552808	0.979938	3.03996	2.14619	2.12728	0.674132	2.62933	1.70721
hsa-miR-151b	0.206297	0.208644	0	0.534512	1.41141	0.996444	0.709093	0.224711	1.53377	0.64721
hsa-miR-152-3p	57.2475	29.6275	23.4391	44.0081	31.7025	22.3817	41.33	26.2911	59.3789	37.2674
hsa-miR-152-5p	0.618892	0.208644	0.0552808	0.356341	0.10857	0.0766495	0.405196	0.112355	0.438221	0.264461
hsa-miR-153-3p	0	0	0	0	0	0	0	0.224711	0	0.0249678
hsa-miR-153-5p	0	0	0	0	0	0	0	0	0	0
hsa-miR-1537-3p	0	0	0.0552808	0	0	0	0	0	0	0.00614231
hsa-miR-1537-5p	0	0	0	0	0	0	0	0	0	0
hsa-miR-1538	0	0.104322	0.110562	0.0890853	0	0	0.101299	0	0	0.0450298
hsa-miR-1539	0	0	0	0	0	0	0	0	0	0
hsa-miR-154-3p	0	0	0	0	0	0	0	0	0	0
hsa-miR-154-5p	0.103149	0.208644	0	0.0890853	0	0	0	0.112355	0	0.057026
hsa-miR-155-3p	0	0	0	0	0	0	0	0	0	0
hsa-miR-155-5p	1.85668	0.9389	0.66337	1.15811	2.49711	1.76294	1.62078	0.224711	9.20264	2.21392
hsa-miR-1587	0	0	0	0	0	0	0.202598	0	0.219111	0.0468565
hsa-miR-15a-3p	0	0.104322	0	0	0	0	0.101299	0.112355	0.438221	0.0840219
hsa-miR-15a-5p	0.309446	0.417289	0.276404	0.356341	1.19427	0.843145	0.911691	0.449421	1.53377	0.699087
hsa-miR-15b-3p	1.65038	0.730255	0.0552808	1.51445	0.977131	0.689846	1.11429	0.449421	8.76442	1.77172
hsa-miR-15b-5p	0.103149	0.521611	0.221123	0.801767	0.651421	0.459897	0.810392	0.224711	2.62933	0.713711
hsa-miR-16-1-3p	0.103149	0	0	0	0	0	0	0	0	0.011461
hsa-miR-16-2-3p	0.412595	0	0.0552808	0	0	0	0	0.112355	0	0.0644701
hsa-miR-16-5p	3.40391	1.77348	1.49258	1.33628	4.0171	2.83603	3.95066	1.12355	40.7546	6.74313
hsa-miR-17-3p	0.103149	0.312967	0.221123	0.178171	0.32571	0.229949	0.405196	0	0.657332	0.2704
hsa-miR-17-5p	12.0684	8.13713	2.65348	7.57225	11.3999	8.0482	8.40782	3.93243	63.3229	13.9492
hsa-miR-181a-2-3p	6.80781	8.55442	1.99011	6.94865	7.81705	5.51877	9.21821	1.91004	26.9506	8.41285
hsa-miR-181a-3p	1.54723	1.66915	0.718651	3.6525	3.36567	2.37614	2.32988	0.674132	5.91598	2.47215
hsa-miR-181a-5p	108.306	181.938	50.5267	201.244	248.517	175.451	159.141	113.029	250.882	165.448
hsa-miR-181b-3p	0	0	0.0552808	0.267256	0	0	0	0	0	0.0358374
hsa-miR-181b-5p	14.1314	29.6275	7.40763	43.2064	44.948	31.7329	20.3611	20.1116	41.4119	28.1043
hsa-miR-181c-3p	0.206297	0.417289	0	0.979938	0.32571	0.229949	0.607794	0.224711	0.876442	0.429792
hsa-miR-181c-5p	0.618892	0.104322	0.110562	0.445426	0	0	0.202598	0.112355	0.438221	0.22582
hsa-miR-181d-3p	0	0	0	0	0	0	0	0	0	0
hsa-miR-181d-5p	0	0.521611	0.276404	0.801767	0.10857	0.0766495	0.506495	0.337066	1.53377	0.462482
hsa-miR-182-3p	0	0	0	0	0	0	0	0	0	0
hsa-miR-182-5p	0.309446	0.104322	0	0.178171	0.21714	0.153299	0.101299	0	0.438221	0.166878
hsa-miR-1825	0	0	0.110562	0.0890853	0	0	0	0	0	0.022183
hsa-miR-1827	0	0	0	0	0	0	0	0	0	0
hsa-miR-183-3p	0	0	0	0	0	0	0	0	0	0
hsa-miR-183-5p	0.309446	0.417289	0.552808	0.267256	0.759991	0.536547	0.202598	0.337066	1.53377	0.546308
hsa-miR-184	0.515743	3.85992	0.386966	5.16695	0.868561	0.613196	0.506495	1.12355	1.97199	1.66815
hsa-miR-185-3p	4.74484	5.00746	2.26651	4.89969	4.66852	3.29593	5.57144	2.69653	3.06755	4.02427
hsa-miR-185-5p	160.396	144.486	51.3006	210.33	112.044	79.1023	166.434	58.6494	468.896	161.293
hsa-miR-186-3p	0	0	0.0552808	0	0	0	0	0	0	0.00614231
hsa-miR-186-5p	96.6503	63.2192	34.8822	91.7578	81.319	57.4105	163.699	61.1213	251.758	100.202
hsa-miR-187-3p	0.206297	0.625933	0.110562	0.356341	0.32571	0.229949	0.101299	0.449421	0.657332	0.340316
hsa-miR-187-5p	0	0.104322	0	0	0	0	0	0	0	0.0115914
hsa-miR-188-3p	0	0	0	0	0	0	0	0	0	0
hsa-miR-188-5p	0.825189	0.625933	0.221123	0.979938	1.30284	0.919794	0.506495	0.786487	1.09555	0.807039
hsa-miR-18a-3p	6.29207	5.32043	1.87955	4.8106	5.31994	3.75583	9.31951	3.48301	13.3657	5.94963
hsa-miR-18a-5p	1.34093	0.625933	0.221123	0.534512	1.51998	1.07309	1.31689	0.898842	5.69687	1.4698
hsa-miR-18b-3p	0	0	0	0	0	0	0	0	0	0
hsa-miR-18b-5p	0.103149	0	0.0552808	0	0	0	0	0.112355	0.438221	0.0787784
hsa-miR-1908-3p	0.722041	0.208644	0.386966	0.178171	0.10857	0.0766495	0.101299	0.337066	0.219111	0.259835
hsa-miR-1908-5p	0	0	0	0	0	0	0	0	0	0
hsa-miR-1909-3p	0	0	0	0	0	0	0.101299	0.112355	0	0.0237394
hsa-miR-1909-5p	0	0	0	0	0	0	0	0	0	0
hsa-miR-190a-3p	0	0	0	0	0	0	0	0	0	0
hsa-miR-190a-5p	0	0	0	0	0	0	0	0	0	0
hsa-miR-190b	0	0	0	0	0	0	0	0	0.219111	0.0243456
hsa-miR-191-3p	10.7275	9.70196	3.48269	14.2536	11.2913	7.97155	16.0052	6.96603	17.9671	10.9297
hsa-miR-191-5p	497.589	229.926	145.776	278.213	343.407	242.442	754.07	139.882	1050.63	409.105
hsa-miR-1910-3p	0	0	0	0	0	0	0	0	0.219111	0.0243456
hsa-miR-1910-5p	0	0	0.110562	0	0	0	0	0	0	0.0122846
hsa-miR-1911-3p	0	0	0.110562	0	0	0	0	0	0	0.0122846
hsa-miR-1911-5p	0	0	0	0	0	0	0	0	0	0
hsa-miR-1912	0	0	0	0	0	0	0	0	0	0
hsa-miR-1913	0	0	0	0	0	0	0	0	0	0
hsa-miR-1914-3p	0	0	0	0	0	0	0	0	0	0
hsa-miR-1914-5p	0	0	0	0	0	0	0	0	0	0
hsa-miR-1915-3p	0	0.104322	0	0	0	0	0	0	0	0.0115914
hsa-miR-1915-5p	0	0	0	0.0890853	0	0	0	0	0	0.00989836
hsa-miR-192-3p	0.412595	0	0.110562	0.445426	0.10857	0.0766495	0.202598	0	0.219111	0.175057
hsa-miR-192-5p	669.435	341.864	338.54	759.719	716.129	505.58	871.171	388.412	843.137	603.776
hsa-miR-193a-3p	14.1314	5.84204	4.42247	4.18701	6.40564	4.52232	14.8909	4.38186	9.20264	7.55403
hsa-miR-193a-5p	1089.66	463.399	333.509	302.534	344.927	243.516	1407.25	396.839	224.369	534
hsa-miR-193b-3p	167.617	51.6395	54.3411	51.8476	49.1823	34.7222	171.803	44.1556	183.395	89.8559
hsa-miR-193b-5p	64.3648	46.8407	23.2732	40.8011	33.0053	23.3015	93.2964	28.5382	31.771	42.7991
hsa-miR-194-3p	3.71335	1.46051	2.37708	2.22713	1.73712	1.22639	6.98963	3.37066	1.09555	2.6886
hsa-miR-194-5p	48.0673	18.2564	24.6553	35.7232	57.6508	40.7009	81.4444	26.5158	79.9753	45.8877
hsa-miR-195-3p	0.412595	0.521611	0.0552808	0.356341	0.434281	0.306598	0.405196	0.112355	1.75288	0.484127
hsa-miR-195-5p	0	0	0	0	0	0	0	0	0.657332	0.0730368
hsa-miR-196a-3p	0	0	0	0	0	0	0	0	0	0
hsa-miR-196a-5p	0	0.104322	0	0.0890853	0.10857	0.0766495	0	0	0	0.0420697
hsa-miR-196b-3p	0	0	0	0	0	0	0	0	0	0
hsa-miR-196b-5p	0.103149	0.208644	0.0552808	0	0.10857	0.0766495	0.202598	0.112355	0	0.0963608
hsa-miR-197-3p	25.5809	20.9688	9.95055	19.5097	17.8055	12.5705	45.7871	12.1344	32.4284	21.8595
hsa-miR-197-5p	0.515743	0.104322	0.165843	0.178171	0.32571	0.229949	0.202598	0	0.219111	0.215716
hsa-miR-1972	0	0	0	0	0.10857	0.0766495	0	0	0.219111	0.0449256
hsa-miR-1973	0	0	0	0.0890853	0	0	0	0	0	0.00989836
hsa-miR-1976	0	0	0	0	0	0	0	0	0	0
hsa-miR-198	0	0	0	0	0	0	0	0	0	0
hsa-miR-199a-3p	24.4462	83.875	8.51325	82.7602	65.0335	45.9131	34.543	25.0552	101.229	52.3743
hsa-miR-199a-5p	1.23778	7.5112	1.05034	5.96871	4.34281	3.06598	3.54546	3.2583	10.9555	4.54846
hsa-miR-199b-3p	26.7155	81.7886	7.62876	78.5732	60.9079	43.0004	31.0988	24.8305	98.1615	50.3006
hsa-miR-199b-5p	0.515743	1.46051	0.110562	0.979938	0.651421	0.459897	0.405196	0.674132	4.60132	1.09541
hsa-miR-19a-3p	3.50706	2.19077	0.939774	3.38524	4.45138	3.14263	3.74806	1.12355	8.10709	3.39951
hsa-miR-19a-5p	0	0	0	0	0	0	0	0	0	0
hsa-miR-19b-1-5p	0	0	0	0	0	0	0	0	0	0
hsa-miR-19b-2-5p	0	0	0	0	0	0	0	0	0	0
hsa-miR-19b-3p	14.4408	10.2236	5.4728	13.3628	19.2169	13.567	16.5117	5.84247	47.3279	16.2184
hsa-miR-200a-3p	7.8393	9.07603	18.4085	26.4583	41.1481	29.0502	11.852	10.112	56.0923	23.3374
hsa-miR-200a-5p	0.412595	0.521611	0.829213	1.87079	2.1714	1.53299	0.303897	0.674132	4.60132	1.43533
hsa-miR-200b-3p	8.56134	6.67662	7.07595	13.541	24.4283	17.2461	8.81301	8.31429	31.5519	14.0232
hsa-miR-200b-5p	2.37242	2.60805	0.829213	2.49439	5.31994	3.75583	2.93767	1.91004	3.94399	2.90795
hsa-miR-200c-3p	4.95114	4.59018	6.30202	4.8106	13.137	9.27459	6.28054	4.94363	14.2422	7.61465
hsa-miR-200c-5p	0	0	0	0	0.10857	0.0766495	0	0	0	0.02058
hsa-miR-202-3p	0	0	0	0	0	0	0	0	0	0
hsa-miR-202-5p	0	0	0	0	0	0	0	0	0	0
hsa-miR-203a	13.6156	9.49332	4.36719	14.4318	12.8113	9.04464	10.0286	6.85367	23.6639	11.59
hsa-miR-203b-3p	0.103149	0.208644	0.165843	0.178171	0.21714	0.153299	0	0.224711	0.219111	0.163341
hsa-miR-203b-5p	2.68187	1.56483	0.939774	1.87079	2.82282	1.99289	2.43118	2.13475	2.84844	2.14304
hsa-miR-204-3p	3.40391	3.85992	2.5982	1.95988	2.38854	1.68629	2.63377	0.898842	5.91598	2.81615
hsa-miR-204-5p	1.65038	1.77348	3.15101	1.15811	1.62855	1.14974	4.96365	0.786487	6.3542	2.51285
hsa-miR-205-3p	0	0	0	0	0	0	0	0	0	0
hsa-miR-205-5p	17.1227	21.1774	3.53797	19.0642	19.7598	13.9502	15.8026	8.76371	40.7546	17.7704
hsa-miR-2052	0	0	0	0	0	0	0	0	0	0
hsa-miR-2053	0	0	0	0	0	0	0	0	0	0
hsa-miR-2054	0	0	0	0	0	0	0	0	0	0
hsa-miR-206	4.2291	4.79882	1.65843	1.95988	2.93139	2.06954	5.36885	0.786487	18.6244	4.7141
hsa-miR-208a-3p	0	0	0	0	0.21714	0.153299	0	0	0	0.0411599
hsa-miR-208a-5p	0	0	0	0	0	0	0	0	0	0
hsa-miR-208b-3p	0	0	0	0	0	0	0.202598	0.112355	0	0.0349948
hsa-miR-208b-5p	0	0	0	0	0	0	0	0	0	0
hsa-miR-20a-3p	0.103149	0	0	0	0	0	0	0	0	0.011461
hsa-miR-20a-5p	36.102	12.623	10.0058	18.4407	31.1596	21.9984	22.7923	9.66255	121.387	31.5746
hsa-miR-20b-3p	0.103149	0	0.221123	0.0890853	0.10857	0.0766495	0	0	0	0.0665086
hsa-miR-20b-5p	0.309446	0.417289	0.110562	0.0890853	0.759991	0.536547	0	0.224711	2.62933	0.564106
hsa-miR-21-3p	0.928338	1.46051	0.552808	0.356341	2.38854	1.68629	1.11429	1.68533	4.1631	1.59284
hsa-miR-21-5p	306.558	152.206	119.517	244.272	440.469	310.967	278.775	168.196	1280.48	366.827
hsa-miR-210-3p	55.3908	55.6037	9.95055	63.8741	88.2675	62.3161	42.343	46.9645	47.7661	52.4974
hsa-miR-210-5p	0.412595	0.312967	0.165843	0.534512	0.32571	0.229949	1.41819	0.674132	0.876442	0.550037
hsa-miR-211-3p	0.309446	0.9389	0.110562	0.0890853	0.21714	0.153299	0	0.337066	0.657332	0.312537
hsa-miR-211-5p	0.206297	0.312967	0.165843	0.178171	0.434281	0.306598	0.303897	0.112355	0.219111	0.248835
hsa-miR-2110	0	0	0	0	0	0	0	0	0	0
hsa-miR-2113	0	0	0	0	0.10857	0.0766495	0	0	0	0.02058
hsa-miR-2114-3p	0	0	0	0	0	0	0	0	0	0
hsa-miR-2114-5p	0	0	0	0	0	0	0	0	0	0
hsa-miR-2115-3p	0	0	0	0	0	0	0	0	0	0
hsa-miR-2115-5p	0.515743	0.208644	0.221123	0.356341	0.542851	0.383248	0.405196	0.112355	0	0.305056
hsa-miR-2116-3p	0	0	0	0	0	0	0	0.112355	0	0.0124839
hsa-miR-2116-5p	0	0	0	0	0	0	0	0	0	0
hsa-miR-2117	0	0	0	0	0	0	0	0	0	0
hsa-miR-212-3p	0.103149	0.104322	0	0	0	0	0	0.112355	0	0.0355362
hsa-miR-212-5p	0.412595	0.208644	0.110562	0.712682	0.651421	0.459897	0.405196	0.224711	0.657332	0.427004
hsa-miR-214-3p	2.47557	11.8927	1.05034	4.89969	6.73135	4.75227	4.96365	2.35946	9.20264	5.36974
hsa-miR-214-5p	0.825189	4.06856	0.386966	2.58347	2.71425	1.91624	1.72208	1.68533	3.50577	2.15643
hsa-miR-215-3p	5.57003	4.48585	7.7946	17.0153	15.3084	10.8076	2.32988	7.64016	5.25865	8.46783
hsa-miR-215-5p	38.9902	36.93	57.7132	137.904	144.615	102.097	22.691	52.6946	118.32	79.1061
hsa-miR-216a-3p	0	0	0.276404	0	0.10857	0.0766495	0.101299	0	0	0.062547
hsa-miR-216a-5p	0	0	0	0.0890853	0	0	0	0	0	0.00989836
hsa-miR-216b-3p	0	0.312967	0	0	0	0	0	0	0	0.0347741
hsa-miR-216b-5p	0	0	0	0	0	0	0	0	0	0
hsa-miR-217	0	0	0	0	0.10857	0.0766495	0	0	0	0.02058
hsa-miR-218-1-3p	0	0	0	0	0	0	0	0	0	0
hsa-miR-218-2-3p	0	0	0	0	0	0	0	0	0	0
hsa-miR-218-5p	0.618892	2.50373	0.165843	1.15811	0.977131	0.689846	1.11429	0.561776	1.75288	1.06028
hsa-miR-219a-1-3p	0.618892	0.417289	0.331685	0.890853	0.10857	0.0766495	1.01299	0	1.53377	0.554522
hsa-miR-219a-2-3p	0	0	0	0.267256	0	0	0	0	0	0.0296951
hsa-miR-219a-5p	0.103149	0.312967	0.110562	0.0890853	0	0	0	0.112355	0	0.0809019
hsa-miR-219b-3p	0	0.104322	0	0	0	0	0	0	0	0.0115914
hsa-miR-219b-5p	0	0	0.110562	0.0890853	0	0	0	0.112355	0.219111	0.0590125
hsa-miR-22-3p	2009.85	887.469	732.858	1044.26	1331.29	939.876	2194.24	796.374	1899.03	1315.03
hsa-miR-22-5p	25.3746	10.2236	9.67415	9.53212	14.4398	10.1944	25.7299	10.7861	25.4168	15.7079
hsa-miR-221-3p	95.1031	119.762	23.6049	110.377	129.524	91.4429	176.058	59.5483	471.745	141.907
hsa-miR-221-5p	0.825189	1.04322	0.110562	0.712682	0.434281	0.306598	1.72208	0.674132	2.19111	0.891095
hsa-miR-222-3p	21.0423	20.4471	9.2319	17.2825	25.2968	17.8593	24.3118	10.5614	54.5585	22.288
hsa-miR-222-5p	0.103149	0.208644	0	0.0890853	0.10857	0.0766495	0.101299	0.112355	0.219111	0.113207
hsa-miR-223-3p	11.2432	12.7273	3.09573	9.0867	10.857	7.66495	11.1429	1.57297	39.659	11.8944
hsa-miR-223-5p	1.44408	1.35619	0.995055	2.04896	1.95426	1.37969	1.21559	0.898842	2.84844	1.57123
hsa-miR-224-3p	0	0	0	0	0	0	0	0	0	0
hsa-miR-224-5p	30.1194	40.3727	14.76	53.6293	40.2795	28.437	23.5014	28.6506	43.8221	33.7302
hsa-miR-2276-3p	0	0	0	0	0	0	0	0	0	0
hsa-miR-2276-5p	0	0	0	0	0	0	0	0	0	0
hsa-miR-2277-3p	0	0	0	0	0	0	0	0	0	0
hsa-miR-2277-5p	0	0	0.110562	0.0890853	0.10857	0.0766495	0	0	0.219111	0.0671086
hsa-miR-2278	0	0	0	0	0	0	0	0	0	0
hsa-miR-2355-3p	0	0	0	0	0	0	0	0	0	0
hsa-miR-2355-5p	0	0	0	0	0	0	0	0	0	0
hsa-miR-2392	0	0	0.0552808	0	0	0	0	0	0	0.00614231
hsa-miR-23a-3p	50.8523	52.2654	13.9861	72.5154	92.8275	65.5353	62.2989	35.9537	92.0264	59.8068
hsa-miR-23a-5p	2.26927	6.05069	0.386966	3.6525	3.58282	2.52943	3.34287	0.898842	4.1631	2.98628
hsa-miR-23b-3p	8.87079	4.38153	3.09573	10.423	13.5713	9.58119	9.9273	5.2807	11.3937	8.5028
hsa-miR-23b-5p	1.95983	2.60805	1.10562	1.60353	1.51998	1.07309	4.55845	1.68533	1.75288	1.9852
hsa-miR-23c	5.15743	3.44263	1.32674	3.47433	6.51421	4.59897	7.80002	2.58417	12.4893	5.26531
hsa-miR-24-1-5p	0	0	0	0	0	0	0.202598	0	0	0.0225109
hsa-miR-24-2-5p	0	0	0	0	0	0	0.101299	0	0	0.0112554
hsa-miR-24-3p	298.203	271.759	96.9626	298.347	324.625	229.182	370.957	179.319	746.948	312.922
hsa-miR-2467-3p	0	0	0.0552808	0	0	0	0	0	0	0.00614231
hsa-miR-2467-5p	0.206297	0	0	0	0	0	0.202598	0	0	0.0454328
hsa-miR-25-3p	470.461	247.452	136.157	563.375	411.698	290.655	482.994	136.849	1853.89	510.393
hsa-miR-25-5p	9.48968	11.6841	4.42247	9.71029	7.05706	4.98222	9.826	6.85367	9.20264	8.13646
hsa-miR-2681-3p	0	0	0	0	0	0	0	0	0	0
hsa-miR-2681-5p	0	0	0	0	0	0	0	0	0	0
hsa-miR-2682-3p	0	0	0	0	0	0	0.101299	0	0	0.0112554
hsa-miR-2682-5p	0	0	0	0	0	0	0	0	0	0
hsa-miR-26a-1-3p	0	0.104322	0.0552808	0	0	0	0	0	0	0.0177337
hsa-miR-26a-2-3p	0	0	0	0	0	0	0	0	0.438221	0.0486912
hsa-miR-26a-5p	31.8729	8.76306	11.8301	15.2336	32.8968	23.2248	35.9611	14.1568	68.3625	26.9224
hsa-miR-26b-3p	0.412595	0.312967	0.0552808	0.0890853	0.32571	0.229949	0.101299	0	0.219111	0.194
hsa-miR-26b-5p	4.64169	1.8778	1.65843	3.47433	3.90853	2.75938	5.16625	2.13475	13.1466	4.30753
hsa-miR-27a-3p	115.217	72.9212	51.1348	94.1631	175.884	124.172	97.7535	77.9745	364.6	130.424
hsa-miR-27a-5p	6.80781	2.92102	2.65348	7.92859	5.64565	3.98578	5.26755	3.70772	29.799	7.63518
hsa-miR-27b-3p	193.197	125.395	128.252	171.044	179.792	126.932	182.136	79.6599	443.699	181.123
hsa-miR-27b-5p	0	0	0	0.267256	0.10857	0.0766495	0	0.112355	0.219111	0.0871046
hsa-miR-28-3p	16.4006	11.2668	9.45302	17.1044	16.177	11.4208	27.7559	10.112	31.9901	16.8534
hsa-miR-28-5p	1.03149	0.9389	0.608089	0.890853	1.62855	1.14974	1.62078	0.786487	1.09555	1.08338
hsa-miR-2861	0	0	0	0.0890853	0	0	0	0.224711	0.219111	0.0592118
hsa-miR-2909	0	0	0	0	0	0	0	0	0	0
hsa-miR-296-3p	134.506	176.826	55.8889	298.792	140.164	98.9545	118.52	139.77	88.0824	139.056
hsa-miR-296-5p	0.206297	0.104322	0.110562	0.0890853	0	0	0.101299	0	0	0.0679517
hsa-miR-297	0	0	0	0	0	0	0	0	0	0
hsa-miR-298	0	0	0	0	0	0	0	0	0	0
hsa-miR-299-3p	3.8165	11.4754	1.32674	12.561	10.5313	7.435	5.97664	3.59537	11.1746	7.54363
hsa-miR-299-5p	2.16612	3.33831	0.718651	4.98878	4.23424	2.98933	2.43118	2.47182	3.06755	2.934
hsa-miR-29a-3p	84.0662	29.9405	28.1932	33.6742	72.1992	50.9719	98.1587	27.19	97.066	57.94
hsa-miR-29a-5p	0	0	0	0	0	0	0	0	0	0
hsa-miR-29b-1-5p	0.206297	0	0	0	0	0	0.202598	0	0	0.0454328
hsa-miR-29b-2-5p	0.928338	0.417289	0.276404	0.445426	0.21714	0.153299	0.303897	0.224711	0.438221	0.378303
hsa-miR-29b-3p	1.75353	1.04322	0.608089	0.445426	2.71425	1.91624	2.83637	0.224711	2.62933	1.57457
hsa-miR-29c-3p	0.928338	0.208644	0.497528	0.712682	2.27997	1.60964	1.31689	0.898842	1.75288	1.13394
hsa-miR-29c-5p	0.618892	0.417289	0.276404	0.356341	0.651421	0.459897	0.810392	0.112355	1.09555	0.533172
hsa-miR-300	0	0	0	0	0	0	0	0.112355	0	0.0124839
hsa-miR-301a-3p	0.206297	0	0	0	0.21714	0.153299	0.101299	0.112355	0	0.0878212
hsa-miR-301a-5p	0.103149	0	0.0552808	0	0	0	0	0.112355	0	0.0300872
hsa-miR-301b	0.103149	0	0	0	0.21714	0.153299	0.101299	0.112355	0	0.0763603
hsa-miR-302a-3p	0.103149	0	0.0552808	0	0	0	0.202598	0	0	0.0401142
hsa-miR-302a-5p	0	0	0	0	0	0	0	0	0	0
hsa-miR-302b-3p	0	0	0	0	0	0	0	0	0	0
hsa-miR-302b-5p	0	0	0	0	0	0	0	0	0	0
hsa-miR-302c-3p	0	0	0	0	0	0	0	0	0	0
hsa-miR-302c-5p	0	0	0	0	0	0	0	0	0	0
hsa-miR-302d-3p	0	0	0	0	0	0	0	0	0	0
hsa-miR-302d-5p	0	0	0	0	0	0	0	0	0	0
hsa-miR-302e	0	0	0	0	0	0	0	0	0	0
hsa-miR-302f	0	0	0	0	0	0	0	0	0	0
hsa-miR-3064-3p	0	0	0	0.0890853	0	0	0	0	0	0.00989836
hsa-miR-3064-5p	0	0	0	0.267256	0	0	0.101299	0	0.219111	0.0652961
hsa-miR-3065-3p	0	0	0.0552808	0	0	0	0	0	0	0.00614231
hsa-miR-3065-5p	0.103149	0	0	0	0	0	0	0	0.219111	0.0358066
hsa-miR-3074-3p	2.68187	1.77348	0.939774	4.54335	2.71425	1.91624	1.92468	1.57297	3.06755	2.34824
hsa-miR-3074-5p	54.8751	55.4994	17.7451	62.8942	59.605	42.0806	67.5664	40.785	111.089	56.9044
hsa-miR-30a-3p	5.26058	2.60805	3.53797	5.16695	2.1714	1.53299	7.19223	4.2695	8.3262	4.45176
hsa-miR-30a-5p	169.37	49.553	80.1019	64.1414	87.2904	61.6262	216.071	61.4583	292.513	120.236
hsa-miR-30b-3p	0.206297	0	0.110562	0.356341	0.10857	0.0766495	1.01299	0.449421	1.09555	0.379598
hsa-miR-30b-5p	5.98262	2.19077	2.04539	3.6525	5.86279	4.13907	9.4208	2.35946	15.1186	5.64134
hsa-miR-30c-1-3p	0.206297	0.208644	0.165843	0.0890853	0	0	0	0.112355	0.438221	0.135605
hsa-miR-30c-2-3p	0	0.730255	0.110562	0	0	0	0.506495	0.449421	0	0.199637
hsa-miR-30c-5p	28.8816	12.5187	10.7245	15.5899	24.2111	17.0928	46.091	12.4714	37.4679	22.7832
hsa-miR-30d-3p	0.103149	0	0.0552808	0.0890853	0.10857	0.0766495	0	0	0	0.0480816
hsa-miR-30d-5p	256.428	157.318	92.8718	203.471	265.671	187.561	343.404	93.8166	726.132	258.519
hsa-miR-30e-3p	3.09446	1.46051	1.32674	1.95988	2.71425	1.91624	4.96365	2.47182	4.60132	2.72321
hsa-miR-30e-5p	17.329	7.71984	6.96539	12.561	19.5426	13.7969	16.9169	8.08958	33.5239	15.1606
hsa-miR-31-3p	0	0	0	0	0.10857	0.0766495	0	0	0	0.02058
hsa-miR-31-5p	1.95983	0.417289	0.884493	0.534512	0.759991	0.536547	1.82338	0.898842	0.438221	0.917011
hsa-miR-3115	0	0	0.0552808	0	0	0	0	0	0	0.00614231
hsa-miR-3116	0	0	0	0	0	0	0	0	0	0
hsa-miR-3117-3p	0	0	0	0	0	0	0	0	0	0
hsa-miR-3117-5p	0	0	0	0	0	0	0	0	0	0
hsa-miR-3118	0	0	0	0	0	0	0	0	0	0
hsa-miR-3119	0	0	0	0	0	0	0	0	0	0
hsa-miR-3120-3p	0.206297	0.417289	0	0.267256	0.434281	0.306598	0.405196	0.112355	0.219111	0.263154
hsa-miR-3120-5p	1.54723	5.32043	0.718651	4.09792	4.23424	2.98933	1.62078	1.0112	3.06755	2.73415
hsa-miR-3121-3p	0	0	0	0	0	0	0	0	0	0
hsa-miR-3121-5p	0	0	0	0	0	0	0	0	0	0
hsa-miR-3122	0	0	0	0	0	0	0	0	0	0
hsa-miR-3123	0	0	0	0	0	0	0	0	0	0
hsa-miR-3124-3p	0	0.104322	0	0	0	0	0	0	0	0.0115914
hsa-miR-3124-5p	0	0	0	0	0	0	0	0	0	0
hsa-miR-3125	0.309446	0.208644	0.0552808	0.0890853	0.10857	0.0766495	0.101299	0	0.219111	0.129787
hsa-miR-3126-3p	0.103149	0	0	0.178171	0	0	0	0.112355	0	0.0437416
hsa-miR-3126-5p	0	0.104322	0	0	0	0	0	0	0	0.0115914
hsa-miR-3127-3p	0	0	0	0	0	0	0	0.112355	0	0.0124839
hsa-miR-3127-5p	0.206297	0	0	0	0	0	0	0	0	0.0229219
hsa-miR-3128	0	0	0	0	0	0	0	0	0	0
hsa-miR-3129-3p	0	0	0	0	0	0	0	0	0	0
hsa-miR-3129-5p	0	0	0	0	0	0	0	0	0	0
hsa-miR-3130-3p	0.103149	0	0	0	0	0	0.101299	0	0	0.0227164
hsa-miR-3130-5p	0	0.104322	0	0	0.10857	0.0766495	0	0	0	0.0321713
hsa-miR-3131	0.103149	0	0.0552808	0	0	0	0	0	0	0.0176033
hsa-miR-3132	0	0.104322	0	0	0.32571	0.229949	0.101299	0	0	0.0845867
hsa-miR-3133	0	0	0	0	0	0	0.101299	0	0	0.0112554
hsa-miR-3134	0	0	0	0	0	0	0	0	0	0
hsa-miR-3135a	0	0.104322	0	0	0	0	0	0.224711	0	0.0365592
hsa-miR-3135b	0	0	0	0	0	0	0	0	0.219111	0.0243456
hsa-miR-3136-3p	0	0	0	0	0	0	0	0	0	0
hsa-miR-3136-5p	0	0	0	0	0	0	0	0	0	0
hsa-miR-3137	0	0	0	0	0	0	0	0	0	0
hsa-miR-3138	0	0	0	0	0	0	0	0	0	0
hsa-miR-3139	0.206297	0	0	0	0	0	0	0	0	0.0229219
hsa-miR-3140-3p	0	0	0	0	0	0	0	0	0.219111	0.0243456
hsa-miR-3140-5p	0	0	0	0	0	0	0	0	0	0
hsa-miR-3141	0	0.208644	0.0552808	0.267256	0.10857	0.0766495	0.101299	0.112355	0.438221	0.152031
hsa-miR-3142	0	0	0	0	0	0	0	0	0	0
hsa-miR-3143	0	0	0	0	0	0	0	0	0	0
hsa-miR-3144-3p	0	0	0	0	0	0	0	0	0	0
hsa-miR-3144-5p	0	0	0	0.178171	0	0	0	0	0	0.0197967
hsa-miR-3145-3p	0	0	0	0	0	0	0	0	0	0
hsa-miR-3145-5p	0	0	0	0	0	0	0	0	0	0
hsa-miR-3146	0	0	0	0	0	0	0	0	0	0
hsa-miR-3147	0	0	0.110562	0.0890853	0.10857	0.0766495	0	0	0	0.042763
hsa-miR-3148	0	0	0	0	0	0	0	0	0	0
hsa-miR-3149	0	0	0	0	0	0	0	0	0	0
hsa-miR-3150a-3p	0	0	0	0	0	0	0	0	0	0
hsa-miR-3150a-5p	0.103149	0.104322	0.110562	0	0.21714	0.153299	0.202598	0.112355	0	0.111492
hsa-miR-3150b-3p	0.309446	0.208644	0.276404	0.178171	0.10857	0.0766495	0.607794	0.561776	0	0.258606
hsa-miR-3150b-5p	0.206297	0.104322	0.165843	0	0.10857	0.0766495	0.101299	0.112355	0	0.0972596
hsa-miR-3151-3p	0.103149	0	0.0552808	0.0890853	0.10857	0.0766495	0	0	0.219111	0.0724272
hsa-miR-3151-5p	0	0	0	0	0	0	0	0	0	0
hsa-miR-3152-3p	0	0	0	0	0	0	0	0	0	0
hsa-miR-3152-5p	0	0	0	0	0	0	0	0	0	0
hsa-miR-3153	0	0	0	0	0	0	0	0	0	0
hsa-miR-3154	0.103149	0.208644	0.110562	0.267256	0	0	0.101299	0.224711	0.219111	0.137192
hsa-miR-3155a	0	0	0	0	0	0	0	0.112355	0	0.0124839
hsa-miR-3155b	0	0	0	0	0	0	0	0	0	0
hsa-miR-3156-3p	0	0	0.0552808	0	0	0	0	0	0	0.00614231
hsa-miR-3156-5p	0	0	0.0552808	0	0	0	0	0	0	0.00614231
hsa-miR-3157-3p	0	0	0	0	0	0	0	0	0	0
hsa-miR-3157-5p	0	0	0	0	0	0	0	0	0	0
hsa-miR-3158-3p	0	0.104322	0.276404	0	0	0	0.101299	0.112355	0	0.0660423
hsa-miR-3158-5p	0.103149	0	0	0	0	0	0.101299	0	0	0.0227164
hsa-miR-3159	0	0.104322	0	0	0	0	0	0	0	0.0115914
hsa-miR-3160-3p	0	0.104322	0	0	0.10857	0.0766495	0	0	0	0.0321713
hsa-miR-3160-5p	0	0	0	0	0	0	0	0.112355	0	0.0124839
hsa-miR-3161	0	0	0	0	0.21714	0.153299	0	0	0	0.0411599
hsa-miR-3162-3p	1.54723	0.312967	0.165843	0.0890853	0	0	0.101299	0.224711	1.75288	0.466002
hsa-miR-3162-5p	0	0	0.110562	0	0	0	0	0	0	0.0122846
hsa-miR-3163	0	0	0	0	0	0	0	0	0	0
hsa-miR-3164	0	0	0	0	0	0	0	0	0	0
hsa-miR-3165	0	0	0	0	0	0	0	0	0	0
hsa-miR-3166	0	0	0	0	0	0	0	0	0	0
hsa-miR-3167	0	0	0	0	0	0	0	0	0	0
hsa-miR-3168	0.309446	0.208644	0.165843	0.267256	0.651421	0.459897	0.709093	0.112355	0.438221	0.369131
hsa-miR-3169	0.103149	0	0.110562	0	0	0	0	0	0	0.0237456
hsa-miR-3170	0	0	0.0552808	0.0890853	0	0	0	0	0	0.0160407
hsa-miR-3171	0	0	0	0	0	0	0	0	0	0
hsa-miR-3173-3p	0	0	0	0	0.10857	0.0766495	0	0	0	0.02058
hsa-miR-3173-5p	0	0	0	0	0	0	0.101299	0.112355	0	0.0237394
hsa-miR-3174	0	0	0	0	0	0	0	0	0	0
hsa-miR-3175	0	0	0	0	0.21714	0.153299	0	0.224711	0	0.0661278
hsa-miR-3176	0	0	0	0	0	0	0	0	0	0
hsa-miR-3177-3p	0	0	0	0	0	0	0	0.112355	0	0.0124839
hsa-miR-3177-5p	0	0	0	0	0	0	0	0	0	0
hsa-miR-3178	0.103149	0	0.0552808	0.0890853	0	0	0	0	0	0.0275016
hsa-miR-3179	0	0	0	0	0	0	0	0	0	0
hsa-miR-3180	0	0	0	0	0	0	0.202598	0	0	0.0225109
hsa-miR-3180-3p	0	0	0	0.0890853	0	0	0.101299	0	0	0.0211538
hsa-miR-3180-5p	0	0	0	0	0	0	0.101299	0	0	0.0112554
hsa-miR-3181	0.103149	0	0	0	0	0	0	0	0	0.011461
hsa-miR-3182	0.103149	0.312967	0.0552808	0	0	0	0.202598	0.112355	0.219111	0.111718
hsa-miR-3183	0	0	0	0	0	0	0	0	0	0
hsa-miR-3184-3p	902.345	938.482	303.879	827.602	645.992	456.065	1247.9	429.984	1365.5	790.861
hsa-miR-3184-5p	969.082	746.008	404.103	839.718	675.089	476.607	1023.63	737.725	596.2	718.684
hsa-miR-3185	0.412595	0	0.165843	0	0.10857	0.0766495	0.101299	0.112355	0	0.10859
hsa-miR-3186-3p	0	0	0	0	0	0	0	0	0	0
hsa-miR-3186-5p	0.103149	0	0	0	0	0	0.101299	0	0	0.0227164
hsa-miR-3187-3p	0	0	0	0	0	0	0	0	0	0
hsa-miR-3187-5p	0	0	0	0.0890853	0	0	0	0	0	0.00989836
hsa-miR-3188	0	0	0	0	0	0	0	0.561776	0	0.0624196
hsa-miR-3189-3p	0.103149	0	0	0	0	0	0	0	0	0.011461
hsa-miR-3189-5p	0	0	0	0.0890853	0	0	0	0	0	0.00989836
hsa-miR-3190-3p	0.103149	0	0	0	0	0	0	0	0	0.011461
hsa-miR-3190-5p	0	0	0	0	0	0	0	0	0	0
hsa-miR-3191-3p	0	0	0	0	0	0	0	0	0	0
hsa-miR-3191-5p	0	0	0	0	0	0	0	0	0	0
hsa-miR-3192-3p	0.825189	0	0.165843	0	0.10857	0.0766495	0	0	0	0.130695
hsa-miR-3192-5p	0	0.208644	0	0	0	0	0	0	0	0.0231827
hsa-miR-3193	0	0	0	0	0	0	0	0	0	0
hsa-miR-3194-3p	0	0	0	0	0	0	0	0	0	0
hsa-miR-3194-5p	0	0	0	0	0	0	0	0	0	0
hsa-miR-3195	0.412595	0	0	0	0.10857	0.0766495	0	0.337066	0	0.103876
hsa-miR-3196	0.309446	0	0.331685	0	0	0	0	0	0	0.0712368
hsa-miR-3197	0	0.104322	0	0	0	0	0.202598	0	0	0.0341022
hsa-miR-3198	0	0	0	0	0	0	0	0.112355	0	0.0124839
hsa-miR-3199	0	0	0	0	0	0	0	0	0	0
hsa-miR-32-3p	0	0	0	0	0	0	0	0	0	0
hsa-miR-32-5p	0.309446	0.208644	0.110562	0.356341	0.21714	0.153299	0.202598	0.112355	1.75288	0.380363
hsa-miR-3200-3p	0	0	0	0	0	0	0	0	0	0
hsa-miR-3200-5p	0	0	0	0	0	0	0	0	0	0
hsa-miR-3201	0	0	0	0	0	0	0	0	0	0
hsa-miR-3202	0	0	0	0	0.10857	0.0766495	0.303897	0	0	0.0543463
hsa-miR-320a	869.956	698.124	366.678	670.545	521.137	367.918	752.854	418.748	879.071	616.114
hsa-miR-320b	154.31	142.087	70.8147	126.323	101.839	71.8973	119.837	93.3672	118.758	111.026
hsa-miR-320c	52.0901	52.2654	22.6651	39.3757	38.3253	27.0573	48.0157	37.3019	40.5354	39.7369
hsa-miR-320d	12.9967	18.2564	7.46291	11.8483	8.68561	6.13196	13.4728	10.6737	13.1466	11.4083
hsa-miR-320e	0	0	0.0552808	0	0	0	0	0	0	0.00614231
hsa-miR-323a-3p	0.412595	0.417289	0.110562	0.356341	0.977131	0.689846	0.405196	0.449421	0.219111	0.44861
hsa-miR-323a-5p	0	0.312967	0	0	0.21714	0.153299	0.101299	0.112355	0	0.0996733
hsa-miR-323b-3p	0.309446	0.521611	0	0.0890853	0.32571	0.229949	0.101299	0.337066	0.438221	0.261376
hsa-miR-323b-5p	0	0.104322	0	0	0	0	0	0	0	0.0115914
hsa-miR-324-3p	1.03149	1.04322	0.386966	0.623597	1.41141	0.996444	0.911691	0.561776	1.31466	0.92014
hsa-miR-324-5p	1.13464	2.92102	0.497528	2.49439	3.14853	2.22284	2.53247	1.91004	1.75288	2.06826
hsa-miR-325	0	0	0	0.0890853	0	0	0	0	0	0.00989836
hsa-miR-326	17.6384	22.012	4.36719	12.7392	16.6112	11.7274	23.5014	20.1116	16.4333	16.1268
hsa-miR-328-3p	1.95983	1.56483	0.718651	0.890853	1.51998	1.07309	5.47014	1.46062	0.657332	1.7017
hsa-miR-328-5p	0.206297	0	0.0552808	0.0890853	0	0	0.101299	0.337066	0	0.0876698
hsa-miR-329-3p	1.75353	0.625933	0.276404	0.534512	1.0857	0.766495	0.607794	0.449421	0.219111	0.7021
hsa-miR-329-5p	0	0	0	0	0	0	0	0	0	0
hsa-miR-330-3p	8.66449	10.5365	2.5982	8.55219	5.75422	4.06242	20.9689	5.2807	14.8995	9.03524
hsa-miR-330-5p	2.06297	1.66915	0.718651	3.38524	1.51998	1.07309	2.32988	1.57297	2.84844	1.90893
hsa-miR-331-3p	0.722041	0	0.110562	0.534512	0.32571	0.229949	0.607794	0.337066	0.219111	0.342971
hsa-miR-331-5p	3.30076	2.39941	1.05034	1.95988	1.73712	1.22639	2.73507	1.12355	4.38221	2.21275
hsa-miR-335-3p	0.103149	0.104322	0	0	0.32571	0.229949	0.101299	0.112355	0.438221	0.157223
hsa-miR-335-5p	0	0.312967	0	0	0.10857	0.0766495	0	0	0.219111	0.0796996
hsa-miR-337-3p	0	0	0	0	0	0	0	0	0	0
hsa-miR-337-5p	0	0	0	0	0	0	0	0	0	0
hsa-miR-338-3p	0	0	0	0	0	0	0.202598	0	0.219111	0.0468565
hsa-miR-338-5p	1.54723	0.9389	0.331685	0.356341	1.73712	1.22639	1.31689	0.449421	1.75288	1.07298
hsa-miR-339-3p	0	0	0	0	0	0	0.101299	0	0	0.0112554
hsa-miR-339-5p	414.658	300.239	147.932	392.332	283.911	200.438	665.737	163.14	558.074	347.385
hsa-miR-33a-3p	0	0.104322	0	0.0890853	0	0	0	0	0	0.0214897
hsa-miR-33a-5p	10.5212	5.94636	2.70876	7.39408	10.7484	7.5883	8.91431	5.95483	5.91598	7.29914
hsa-miR-33b-3p	0.309446	0	0.0552808	0.0890853	0	0	0.506495	0	0.219111	0.131046
hsa-miR-33b-5p	0.825189	0.730255	0.110562	0.445426	0.21714	0.153299	0.405196	0	0.438221	0.369477
hsa-miR-340-3p	0.103149	0.104322	0.0552808	0	0	0	0	0	0	0.0291946
hsa-miR-340-5p	0.309446	0.104322	0.0552808	0.267256	1.41141	0.996444	1.21559	0.449421	2.19111	0.777808
hsa-miR-342-3p	9.28338	8.24145	2.04539	7.75042	9.77131	6.89846	10.2312	3.93243	30.6755	9.86995
hsa-miR-342-5p	1.03149	2.39941	0.66337	1.95988	1.62855	1.14974	1.31689	1.0112	2.84844	1.55655
hsa-miR-345-3p	3.09446	3.02534	0.718651	2.13805	3.36567	2.37614	3.84936	1.79768	6.57332	2.99319
hsa-miR-345-5p	0.309446	0.521611	0.0552808	0.356341	0.21714	0.153299	0.405196	0	0.438221	0.272948
hsa-miR-346	0.825189	0.834577	0.221123	0.267256	1.19427	0.843145	0.303897	0.224711	0.219111	0.548142
hsa-miR-34a-3p	0	0	0	0	0	0	0	0	0	0
hsa-miR-34a-5p	0.309446	0.521611	0.110562	0.178171	0.10857	0.0766495	0.303897	0.112355	0.438221	0.239942
hsa-miR-34b-3p	0	0	0	0	0	0	0	0	0	0
hsa-miR-34b-5p	0	0	0	0	0	0	0	0	0	0
hsa-miR-34c-3p	0	0	0	0	0.10857	0.0766495	0	0	0.219111	0.0449256
hsa-miR-34c-5p	0.722041	0	0.276404	0.623597	0.434281	0.306598	0.405196	0.224711	0	0.332536
hsa-miR-3529-3p	4.2291	2.50373	2.15595	3.20707	5.21137	3.67918	3.74806	1.68533	12.9275	4.37192
hsa-miR-3529-5p	0	0	0	0	0	0	0	0	0	0
hsa-miR-3591-3p	7298.8	1210.14	4991.14	1418.86	1531.82	1081.45	9262.98	2024.64	3990.66	3645.61
hsa-miR-3591-5p	1.75353	0.312967	0.331685	0.178171	0.10857	0.0766495	1.62078	0.561776	0.876442	0.64673
hsa-miR-3605-3p	0	0	0	0	0	0	0	0	0	0
hsa-miR-3605-5p	0	0	0	0	0	0	0	0	0	0
hsa-miR-3606-3p	0	0	0	0	0	0	0	0	0	0
hsa-miR-3606-5p	0	0	0	0	0	0	0	0	0	0
hsa-miR-3607-3p	0	0.104322	0.110562	0	0	0	0.303897	0	0	0.0576423
hsa-miR-3607-5p	0	0	0	0	0	0	0	0	0	0
hsa-miR-3609	0	0	0	0	0	0	0	0	0	0
hsa-miR-361-3p	24.8588	14.0835	9.72943	23.1622	20.5198	14.4868	36.4676	10.2243	71.43	24.9958
hsa-miR-361-5p	27.1281	15.6483	6.13617	10.7793	21.4969	15.1766	24.9195	9.88726	51.491	20.2959
hsa-miR-3610	0	0	0	0	0	0	0	0	0	0
hsa-miR-3611	0	0	0	0	0	0	0	0	0	0
hsa-miR-3612	0	0	0	0	0	0	0	0.112355	0	0.0124839
hsa-miR-3613-3p	2.37242	1.8778	0.442247	0.445426	1.30284	0.919794	2.32988	1.0112	4.38221	1.67598
hsa-miR-3613-5p	0	0	0	0.356341	0.32571	0.229949	0	0	0	0.101333
hsa-miR-3614-3p	0	0.104322	0.0552808	0	0.10857	0.0766495	0	0	0	0.0383136
hsa-miR-3614-5p	0	0	0.0552808	0	0	0	0.101299	0	0	0.0173978
hsa-miR-3615	0	0	0	0	0	0	0	0	0	0
hsa-miR-3616-3p	0	0	0	0	0	0	0	0	0	0
hsa-miR-3616-5p	0	0	0	0	0	0	0	0	0	0
hsa-miR-3617-3p	0	0	0	0	0	0	0	0	0	0
hsa-miR-3617-5p	0	0	0	0	0	0	0	0	0	0
hsa-miR-3618	0	0	0	0	0	0	0	0	0	0
hsa-miR-3619-3p	0	0	0	0	0	0	0	0	0	0
hsa-miR-3619-5p	0	0	0	0	0	0	0	0	0	0
hsa-miR-362-3p	0.103149	0.208644	0.110562	0	0	0	0	0.112355	0	0.0594122
hsa-miR-362-5p	0.309446	0	0.110562	0.534512	0	0	0	0.224711	0	0.131026
hsa-miR-3620-3p	0	0	0	0	0	0	0	0	0	0
hsa-miR-3620-5p	0.309446	0.417289	0.552808	1.15811	0.32571	0.229949	0.607794	0.449421	1.09555	0.571786
hsa-miR-3621	0	0	0	0	0.10857	0.0766495	0	0	0	0.02058
hsa-miR-3622a-3p	0	0	0	0	0	0	0	0	0	0
hsa-miR-3622a-5p	0	0	0	0.178171	0	0	0	0	0	0.0197967
hsa-miR-3622b-3p	0	0	0	0	0	0	0	0	0	0
hsa-miR-3622b-5p	0	0	0	0	0	0	0	0	0	0
hsa-miR-363-3p	0.825189	1.35619	0.552808	1.24719	1.41141	0.996444	1.92468	0.449421	2.19111	1.21716
hsa-miR-363-5p	0.722041	0.312967	0.110562	0.534512	0.21714	0.153299	0.810392	0.337066	1.09555	0.477059
hsa-miR-3646	0	0	0	0	0	0	0	0	0	0
hsa-miR-3648	0	0.104322	0.0552808	0	0	0	0	0	0	0.0177337
hsa-miR-3649	0	0	0	0	0	0	0	0	0	0
hsa-miR-3650	0	0	0	0	0	0	0	0.112355	0	0.0124839
hsa-miR-3651	0.103149	0	0	0	0	0	0.202598	0.112355	0	0.0464558
hsa-miR-3652	0.103149	0	0	0	0	0	0	0	0	0.011461
hsa-miR-3653	0.515743	0.312967	0.331685	0.712682	0.21714	0.153299	0.303897	0	0.219111	0.307392
hsa-miR-3654	0	0	0	0	0	0	0	0.112355	0	0.0124839
hsa-miR-3655	0	0	0	0	0	0	0	0	0	0
hsa-miR-3656	0	0	0	0	0	0	0	0	0	0
hsa-miR-3657	0	0	0	0	0	0	0	0	0	0
hsa-miR-3658	0	0.208644	0	0	0	0	0.101299	0.224711	0	0.059406
hsa-miR-3659	0	0	0	0	0	0	0	0	0	0
hsa-miR-365a-3p	22.3833	6.25933	5.14112	5.4342	10.7484	7.5883	21.678	3.03359	13.804	10.6745
hsa-miR-365a-5p	25.4777	18.465	13.6544	24.3203	11.8341	8.3548	37.4806	14.1568	14.4613	18.6894
hsa-miR-365b-3p	23.4148	5.84204	5.36224	4.89969	11.1827	7.8949	20.2598	2.58417	14.2422	10.6314
hsa-miR-365b-5p	2.47557	2.29509	0.884493	2.93981	0.651421	0.459897	3.14027	1.57297	0.876442	1.69955
hsa-miR-3660	0	0	0	0	0	0	0	0	0	0
hsa-miR-3661	0	0	0.110562	0	0	0	0.101299	0	0	0.0235401
hsa-miR-3662	0	0	0	0	0	0	0	0	0	0
hsa-miR-3663-3p	0	0	0	0	0	0	0	0	0	0
hsa-miR-3663-5p	0	0	0	0	0	0	0	0	0	0
hsa-miR-3664-3p	0	0	0	0	0	0	0	0	0	0
hsa-miR-3664-5p	0	0	0	0	0	0	0	0	0	0
hsa-miR-3665	0	0	0	0	0	0	0.202598	0	0	0.0225109
hsa-miR-3666	0	0	0	0.0890853	0.10857	0.0766495	0.101299	0	0	0.0417338
hsa-miR-3667-3p	0	0	0	0	0	0	0.202598	0	0	0.0225109
hsa-miR-3667-5p	0	0	0	0	0	0	0	0	0	0
hsa-miR-3668	0	0	0	0	0	0	0.101299	0	0	0.0112554
hsa-miR-3669	0	0	0	0	0	0	0	0	0	0
hsa-miR-367-3p	0	0	0	0	0	0	0	0	0	0
hsa-miR-367-5p	0	0	0	0	0	0	0	0.112355	0	0.0124839
hsa-miR-3670	0	0	0.110562	0.0890853	0	0	0	0	0	0.022183
hsa-miR-3671	0	0	0	0	0	0	0	0	0	0
hsa-miR-3672	0.103149	0	0	0	0	0	0	0	0	0.011461
hsa-miR-3673	0	0	0	0	0	0	0	0	0	0
hsa-miR-3674	0.103149	0	0	0	0	0	0	0	0	0.011461
hsa-miR-3675-3p	0.103149	0	0	0	0	0	0.101299	0.112355	0	0.0352003
hsa-miR-3675-5p	0	0	0	0	0	0	0	0.337066	0	0.0374518
hsa-miR-3677-3p	0	0	0	0	0	0	0	0	0	0
hsa-miR-3677-5p	0	0	0	0.178171	0	0	0	0	0	0.0197967
hsa-miR-3678-3p	0	0.104322	0	0	0	0	0	0	0	0.0115914
hsa-miR-3678-5p	0	0	0	0	0	0	0	0	0	0
hsa-miR-3679-3p	0	0	0	0	0	0	0	0	0	0
hsa-miR-3679-5p	0	0	0	0	0	0	0	0	0	0
hsa-miR-3680-3p	0	0	0	0	0	0	0	0	0	0
hsa-miR-3680-5p	0	0	0	0	0	0	0	0	0	0
hsa-miR-3681-3p	0	0	0	0	0	0	0	0	0	0
hsa-miR-3681-5p	0	0	0	0	0	0	0	0	0	0
hsa-miR-3682-3p	0	0	0	0	0	0	0	0	0	0
hsa-miR-3682-5p	0	0	0	0	0	0	0	0	0	0
hsa-miR-3683	0	0	0	0	0	0	0	0	0	0
hsa-miR-3684	0	0	0	0	0	0	0	0	0	0
hsa-miR-3685	0	0	0	0	0	0	0	0	0	0
hsa-miR-3686	4.43539	1.04322	0.995055	1.95988	0.977131	0.689846	2.02598	2.35946	1.09555	1.73128
hsa-miR-3687	0.206297	0	0	0.267256	0	0	0	0	0	0.052617
hsa-miR-3688-3p	0	0	0	0	0	0	0	0	0	0
hsa-miR-3688-5p	0	0	0	0	0	0	0	0	0	0
hsa-miR-3689a-3p	0	0	0	0	0	0	0	0	0	0
hsa-miR-3689a-5p	0	0	0	0	0	0	0	0	0	0
hsa-miR-3689b-3p	0	0	0	0	0	0	0	0	0	0
hsa-miR-3689b-5p	0	0	0	0	0	0	0	0	0	0
hsa-miR-3689c	0	0	0	0	0	0	0	0	0	0
hsa-miR-3689d	0.103149	0	0	0	0	0	0	0	0	0.011461
hsa-miR-3689e	0	0	0	0	0	0	0	0	0	0
hsa-miR-3689f	0	0	0	0	0	0	0	0	0	0
hsa-miR-369-3p	0	0.208644	0.110562	0	0.434281	0.306598	0.101299	0.224711	0.438221	0.202702
hsa-miR-369-5p	0.103149	0	0.0552808	0.356341	0.32571	0.229949	0.101299	0	1.97199	0.349303
hsa-miR-3690	0	0	0	0	0	0	0	0	0	0
hsa-miR-3691-3p	0	0	0	0	0	0	0	0	0	0
hsa-miR-3691-5p	0	0	0.221123	0	0	0	0	0	0	0.0245693
hsa-miR-3692-3p	0	0	0	0	0	0	0	0	0	0
hsa-miR-3692-5p	0	0	0	0.0890853	0	0	0	0	0	0.00989836
hsa-miR-370-3p	0.412595	3.96424	0.718651	3.11798	2.93139	2.06954	2.12728	2.47182	4.1631	2.44184
hsa-miR-370-5p	0.206297	0	0	0	0	0	0	0.112355	0	0.0354058
hsa-miR-3713	0	0	0	0	0	0	0	0	0	0
hsa-miR-3714	0	0	0.0552808	0.0890853	0	0	0	0.112355	0	0.0285246
hsa-miR-371a-3p	0	0.104322	0.0552808	0	0	0	0	0.112355	0	0.0302176
hsa-miR-371a-5p	0	0	0.276404	0	0	0	0	0.112355	0	0.0431955
hsa-miR-371b-3p	0	0	0.110562	0	0	0	0	0	0	0.0122846
hsa-miR-371b-5p	0.103149	0	0	0	0	0	0.202598	0.112355	0	0.0464558
hsa-miR-372-3p	0	0	0	0.0890853	0	0	0	0	0	0.00989836
hsa-miR-372-5p	0	0	0	0	0	0	0	0	0	0
hsa-miR-373-3p	0	0	0	0	0	0	0	0	0	0
hsa-miR-373-5p	0	0	0	0	0	0	0	0	0	0
hsa-miR-374a-3p	0.309446	0	0	0.0890853	0	0	0	0.112355	0.438221	0.105456
hsa-miR-374a-5p	0	0.208644	0.0552808	0	0	0	0	0	0.876442	0.126707
hsa-miR-374b-3p	0	0	0	0.0890853	0	0	0	0	0.219111	0.034244
hsa-miR-374b-5p	0	0	0.110562	0	0.21714	0.153299	0.202598	0	0.438221	0.124647
hsa-miR-374c-3p	0	0	0	0	0	0	0.202598	0	0	0.0225109
hsa-miR-374c-5p	0	0	0	0	0	0	0	0	0	0
hsa-miR-375	23.5179	46.4234	72.5285	61.2907	81.2105	57.3338	33.1248	41.2344	140.012	61.8528
hsa-miR-376a-2-5p	0	0	0	0	0	0	0	0	0	0
hsa-miR-376a-3p	0	0	0	0	0.10857	0.0766495	0	0.112355	0	0.0330639
hsa-miR-376a-5p	0	0	0	0	0	0	0	0	0	0
hsa-miR-376b-3p	0	0	0	0	0	0	0	0	0	0
hsa-miR-376b-5p	0	0	0	0	0	0	0	0	0	0
hsa-miR-376c-3p	0	0.104322	0	0.0890853	0.32571	0.229949	0.101299	0	0	0.0944851
hsa-miR-376c-5p	0	0	0	0	0	0	0	0	0	0
hsa-miR-377-3p	0	0	0	0	0.10857	0.0766495	0	0	0	0.02058
hsa-miR-377-5p	0	0	0	0.0890853	0	0	0	0	0	0.00989836
hsa-miR-378a-3p	162.769	238.898	123.055	407.654	300.414	212.089	163.902	165.612	468.458	249.206
hsa-miR-378a-5p	3.40391	4.79882	1.27146	3.6525	5.21137	3.67918	3.54546	2.69653	5.03954	3.69986
hsa-miR-378b	0	0	0	0.0890853	0	0	0	0	0	0.00989836
hsa-miR-378c	63.5396	97.7499	54.5069	173.984	139.838	98.7246	79.9249	63.256	263.809	115.037
hsa-miR-378d	3.09446	6.46797	3.92494	11.0466	8.14276	5.74871	2.73507	6.5166	4.82043	5.83306
hsa-miR-378e	0.928338	2.19077	1.49258	2.67256	2.27997	1.60964	1.11429	2.02239	1.09555	1.71179
hsa-miR-378f	0.103149	0.625933	0.165843	0.534512	0.32571	0.229949	0	0.112355	0	0.23305
hsa-miR-378g	0.206297	0.312967	0.165843	0.534512	0.21714	0.153299	0.101299	0.224711	0.657332	0.285933
hsa-miR-378h	0.206297	0	0.0552808	0.267256	0.10857	0.0766495	0	0.112355	0	0.0918232
hsa-miR-378i	0	0	0	0.0890853	0	0	0	0.224711	0	0.0348662
hsa-miR-378j	0	0	0	0	0	0	0	0	0	0
hsa-miR-379-3p	0.103149	0	0	0	0	0	0	0	0	0.011461
hsa-miR-379-5p	0.618892	0.9389	0.276404	1.15811	1.51998	1.07309	0.506495	0.898842	2.84844	1.09324
hsa-miR-380-3p	0.103149	0.104322	0.276404	0.267256	1.19427	0.843145	0	0.224711	1.09555	0.456534
hsa-miR-380-5p	0	0	0	0	0	0	0	0	0	0
hsa-miR-381-3p	2.47557	1.77348	0.331685	4.09792	4.55995	3.21928	1.51948	1.0112	14.0231	3.66796
hsa-miR-381-5p	0	0.104322	0	0	0	0	0	0	0	0.0115914
hsa-miR-382-3p	0.515743	0.312967	0.331685	1.60353	0.759991	0.536547	0.202598	0.112355	1.97199	0.705268
hsa-miR-382-5p	0.515743	1.46051	0.221123	2.4053	1.19427	0.843145	0.607794	0.561776	5.47776	1.47638
hsa-miR-383-3p	0	0	0	0	0	0	0	0	0.219111	0.0243456
hsa-miR-383-5p	0	0	0.0552808	0.0890853	0.21714	0.153299	0.101299	0.224711	0	0.0934239
hsa-miR-384	0	0	0	0	0	0	0	0	0	0
hsa-miR-3907	0	0	0	0	0	0	0.101299	0	0	0.0112554
hsa-miR-3908	0	0	0.221123	0.0890853	0.10857	0.0766495	0.101299	0	0.438221	0.114994
hsa-miR-3909	0	0	0	0	0	0	0	0	0	0
hsa-miR-3910	0	0	0	0	0	0	0	0	0	0
hsa-miR-3911	0	0	0	0	0	0	0	0	0	0
hsa-miR-3912-3p	0	0	0	0	0	0	0	0	0	0
hsa-miR-3912-5p	0	0	0	0	0	0	0	0	0	0
hsa-miR-3913-3p	0	0	0	0	0	0	0	0	0	0
hsa-miR-3913-5p	0	0	0	0	0	0	0	0	0	0
hsa-miR-3914	0	0	0	0	0	0	0	0	0	0
hsa-miR-3915	12.1715	8.55442	1.99011	5.96871	0	0	4.15326	1.68533	10.9555	5.05321
hsa-miR-3916	1.13464	0.312967	0.608089	0.356341	0.868561	0.613196	0.607794	0.674132	0.876442	0.672462
hsa-miR-3917	0.103149	0	0.110562	0	0	0	0.303897	0.112355	0.219111	0.0943415
hsa-miR-3918	0.103149	0	0	0	0.10857	0.0766495	0	0.112355	0	0.0445248
hsa-miR-3919	0	0	0	0	0	0	0	0	0	0
hsa-miR-3920	0	0	0	0	0	0	0	0	0	0
hsa-miR-3921	0	0	0	0	0	0	0	0	0	0
hsa-miR-3922-3p	0	0.312967	0	0.0890853	0	0	0	0	0	0.0446724
hsa-miR-3922-5p	0	0	0	0	0	0	0	0	0	0
hsa-miR-3923	0	0	0	0	0	0	0	0	0	0
hsa-miR-3924	0	0	0	0	0	0	0	0	0	0
hsa-miR-3925-3p	0	0	0.0552808	0	0	0	0	0	0	0.00614231
hsa-miR-3925-5p	0.103149	0	0	0	0.21714	0.153299	0.202598	0	0	0.0751318
hsa-miR-3926	0	0	0	0	0	0	0	0	0	0
hsa-miR-3927-3p	0	0	0	0	0	0	0	0	0	0
hsa-miR-3927-5p	0	0	0	0	0	0	0	0	0	0
hsa-miR-3928-3p	0	0	0.0552808	0	0	0	0	0	0	0.00614231
hsa-miR-3928-5p	0	0	0	0	0	0	0	0	0	0
hsa-miR-3929	0	0	0	0	0	0	0	0	0	0
hsa-miR-3934-3p	0	0	0	0	0.10857	0.0766495	0	0	0	0.02058
hsa-miR-3934-5p	0.928338	0.417289	1.10562	0.178171	0.32571	0.229949	0.709093	0.224711	0	0.457653
hsa-miR-3935	0	0	0	0	0	0	0	0	0	0
hsa-miR-3936	0	0	0.165843	0.178171	0	0	0	0	0	0.0382237
hsa-miR-3937	0	0	0	0	0	0	0	0	0	0
hsa-miR-3938	0	0	0	0	0	0	0	0	0	0
hsa-miR-3939	0	0	0	0.0890853	0	0	0	0	0	0.00989836
hsa-miR-3940-3p	0	0	0	0	0	0	0.101299	0.112355	0	0.0237394
hsa-miR-3940-5p	58.6916	17.2132	29.9069	30.4672	28.9882	20.4654	44.7741	21.2351	17.9671	29.9677
hsa-miR-3941	0	0	0	0	0	0	0.101299	0	0.219111	0.0356011
hsa-miR-3942-3p	0	0	0	0	0	0	0	0	0	0
hsa-miR-3942-5p	0	0	0	0	0	0	0	0	0	0
hsa-miR-3943	0	0	0.110562	0	0	0	0	0	0.219111	0.0366302
hsa-miR-3944-3p	0	0	0	0	0	0	0	0.112355	0	0.0124839
hsa-miR-3944-5p	0.103149	0	0	0	0	0	0	0	0	0.011461
hsa-miR-3945	0	0	0.165843	0	0	0	0	0	0	0.0184269
hsa-miR-3960	0.515743	0.208644	0.221123	0.178171	0.21714	0.153299	0	0.224711	0	0.190981
hsa-miR-3972	0	0	0.0552808	0.178171	0	0	0	0	0	0.025939
hsa-miR-3973	0	0	0.0552808	0	0	0	0	0	0	0.00614231
hsa-miR-3974	0	0	0	0	0	0	0	0	0	0
hsa-miR-3975	0	0	0	0	0	0	0	0	0	0
hsa-miR-3976	0	0.104322	0	0	0	0	0	0	0.219111	0.035937
hsa-miR-3977	0	0	0	0	0	0	0	0	0	0
hsa-miR-3978	0	0	0	0	0	0	0	0	0	0
hsa-miR-409-3p	23.621	59.255	9.67415	78.4841	55.2622	39.0146	33.3274	26.8529	68.1434	43.7372
hsa-miR-409-5p	4.53854	4.79882	2.37708	7.03774	4.34281	3.06598	5.16625	4.38186	10.2982	5.11192
hsa-miR-410-3p	0.103149	0.208644	0	0.0890853	0.977131	0.689846	0.101299	0.112355	0.219111	0.277847
hsa-miR-410-5p	0	0	0.0552808	0	0	0	0	0	0	0.00614231
hsa-miR-411-3p	0.103149	0.312967	0	0	0.542851	0.383248	0	0.112355	0.219111	0.185964
hsa-miR-411-5p	0	0.104322	0.110562	0.267256	0.21714	0.153299	0.303897	0.112355	0.657332	0.214018
hsa-miR-412-3p	0	0	0.0552808	0	0	0	0	0	0	0.00614231
hsa-miR-412-5p	1.85668	2.08644	1.1609	5.4342	2.82282	1.99289	2.12728	1.12355	3.06755	2.40803
hsa-miR-421	1.23778	1.14754	0.331685	1.24719	1.62855	1.14974	3.84936	0.337066	7.23065	2.01773
hsa-miR-422a	0.206297	0.730255	0.276404	1.06902	0.434281	0.306598	0.405196	0.337066	0.657332	0.491384
hsa-miR-423-3p	3712.11	2852.06	1312.86	2842.18	2577.13	1819.43	4650.64	2366.2	3688.51	2869.01
hsa-miR-423-5p	2653.81	2780.08	891.016	2443.07	1891.4	1335.31	3738.03	1270.51	3982.33	2331.73
hsa-miR-424-3p	2.57872	11.6841	2.10067	10.6902	7.59991	5.36547	6.28054	4.2695	7.01154	6.39785
hsa-miR-424-5p	0.206297	0.208644	0.110562	0.356341	0.868561	0.613196	0	0.224711	0.876442	0.384973
hsa-miR-425-3p	18.8762	18.5693	3.92494	15.1445	13.3541	9.42789	19.3481	9.21313	23.6639	14.6136
hsa-miR-425-5p	157.405	137.288	42.7321	130.777	186.849	131.914	187.504	88.3112	276.517	148.811
hsa-miR-4251	0	0	0	0	0	0	0	0	0	0
hsa-miR-4252	0	0	0	0	0	0	0	0	0	0
hsa-miR-4253	0	0	0	0	0	0	0	0	0	0
hsa-miR-4254	0	0	0	0	0	0	0	0	0	0
hsa-miR-4255	0	0	0	0	0	0	0	0	0	0
hsa-miR-4256	0	0	0	0	0	0	0	0	0	0
hsa-miR-4257	0	0	0	0	0	0	0	0	0	0
hsa-miR-4258	0	0.104322	0	0	0	0	0	0	0	0.0115914
hsa-miR-4259	0	0	0	0.178171	0	0	0.101299	0	0	0.0310522
hsa-miR-4260	0	0	0	0	0	0	0	0	0	0
hsa-miR-4261	0	0	0	0	0	0	0	0	0	0
hsa-miR-4262	0	0	0	0	0	0	0	0	0	0
hsa-miR-4263	0	0	0	0	0	0	0	0	0	0
hsa-miR-4264	0	0	0	0	0	0	0	0	0	0
hsa-miR-4265	0	0	0	0	0	0	0	0.112355	0	0.0124839
hsa-miR-4266	0	0	0	0	0	0	0	0	0	0
hsa-miR-4267	0	0	0	0	0	0	0	0	0	0
hsa-miR-4268	0	0	0	0	0	0	0	0	0	0
hsa-miR-4269	0	0	0	0	0.10857	0.0766495	0	0.112355	0	0.0330639
hsa-miR-4270	0	0	0	0	0	0	0	0	0	0
hsa-miR-4271	0.206297	0	0.0552808	0	0	0	0	0	0	0.0290642
hsa-miR-4272	0	0	0	0	0	0	0	0	0	0
hsa-miR-4273	0	0	0	0	0	0	0	0	0	0
hsa-miR-4274	0	0	0	0	0.10857	0.0766495	0	0	0	0.02058
hsa-miR-4275	0	0	0	0	0	0	0	0	0	0
hsa-miR-4276	0	0	0	0	0	0	0	0	0	0
hsa-miR-4277	0	0	0	0	0	0	0	0	0	0
hsa-miR-4278	0	0	0	0	0	0	0	0	0	0
hsa-miR-4279	0	0	0	0	0	0	0	0	0	0
hsa-miR-4280	0	0	0.110562	0	0	0	0	0	0	0.0122846
hsa-miR-4281	0.103149	0	0	0	0	0	0.101299	0.112355	0	0.0352003
hsa-miR-4282	0	0	0	0	0	0	0	0	0	0
hsa-miR-4283	0	0	0	0	0	0	0	0	0	0
hsa-miR-4284	0	0	0	0	0	0	0	0	0	0
hsa-miR-4285	0	0	0	0	0	0	0	0	0	0
hsa-miR-4286	0	0	0	0	0.10857	0.0766495	0.101299	0	0.219111	0.056181
hsa-miR-4287	0	0	0	0	0	0	0	0	0	0
hsa-miR-4288	0	0	0	0	0	0	0	0	0	0
hsa-miR-4289	0	0	0	0	0	0	0	0	0	0
hsa-miR-429	1.34093	0.521611	0.608089	0.979938	2.60568	1.83959	1.11429	0.449421	2.84844	1.36755
hsa-miR-4290	0.103149	0	0	0	0.10857	0.0766495	0	0	0	0.0320409
hsa-miR-4291	0	0	0	0	0	0	0	0	0	0
hsa-miR-4292	0.206297	0.208644	0.0552808	0	0	0	0.202598	0.112355	0	0.0872418
hsa-miR-4293	0	0	0	0	0	0	0	0	0	0
hsa-miR-4294	0	0	0	0	0	0	0	0	0	0
hsa-miR-4295	0	0	0	0	0	0	0	0	0	0
hsa-miR-4296	0	0	0	0	0	0	0	0	0	0
hsa-miR-4297	0	0	0	0	0	0	0	0	0	0
hsa-miR-4298	0.103149	0	0	0.267256	0	0	0	0	0	0.0411561
hsa-miR-4299	0	0	0	0	0	0	0	0	0	0
hsa-miR-4300	0	0	0	0	0	0	0.101299	0	0	0.0112554
hsa-miR-4301	1.54723	0.9389	0.66337	1.42536	0.434281	0.306598	2.12728	1.46062	1.09555	1.11102
hsa-miR-4302	0	0.104322	0	0	0	0	0	0	0	0.0115914
hsa-miR-4303	0	0	0	0	0	0	0	0	0	0
hsa-miR-4304	0	0	0	0	0	0	0	0	0	0
hsa-miR-4305	0	0	0	0	0	0	0	0	0	0
hsa-miR-4306	0.515743	0.521611	0.221123	0.623597	0.977131	0.689846	1.41819	0.561776	0.657332	0.687372
hsa-miR-4307	0	0	0	0	0	0	0	0	0	0
hsa-miR-4308	0	0	0.110562	0	0	0	0	0	0	0.0122846
hsa-miR-4309	0	0	0	0	0	0	0	0	0	0
hsa-miR-431-3p	0	0	0.0552808	0.356341	0.21714	0.153299	0.101299	0.337066	0	0.135603
hsa-miR-431-5p	0	0	0	0.0890853	0	0	0	0.112355	0	0.0223823
hsa-miR-4310	0	0	0	0	0	0	0	0	0	0
hsa-miR-4311	0.206297	0.104322	0.0552808	0.267256	0	0	0	0	0	0.0703507
hsa-miR-4312	0	0	0	0	0	0	0	0	0	0
hsa-miR-4313	0	0	0	0	0	0	0	0	0	0
hsa-miR-4314	0	0	0	0	0	0	0	0	0	0
hsa-miR-4315	0	0	0	0	0	0	0	0	0	0
hsa-miR-4316	0	0	0	0	0	0	0	0	0	0
hsa-miR-4317	0	0	0	0	0	0	0	0	0	0
hsa-miR-4318	0	0	0	0	0	0	0	0	0	0
hsa-miR-4319	0	0	0	0	0	0	0	0	0	0
hsa-miR-432-3p	0	0	0	0	0	0	0	0	0	0
hsa-miR-432-5p	3.50706	16.0656	1.4373	15.679	12.5941	8.89134	4.55845	3.2583	30.8946	10.7651
hsa-miR-4320	0	0	0	0	0	0	0	0	0	0
hsa-miR-4321	0.206297	0	0	0	0	0	0	0.112355	0	0.0354058
hsa-miR-4322	0	0	0	0	0	0	0	0	0	0
hsa-miR-4323	0	0	0	0	0	0	0	0	0	0
hsa-miR-4324	0	0	0	0.0890853	0	0	0	0	0	0.00989836
hsa-miR-4325	0	0	0	0	0	0	0	0	0	0
hsa-miR-4326	0	0	0	0.0890853	0	0	0	0	0	0.00989836
hsa-miR-4327	0.103149	0	0	0	0	0	0.101299	0	0	0.0227164
hsa-miR-4328	0	0	0	0	0	0	0	0	0	0
hsa-miR-4329	0	0	0	0	0	0	0	0	0	0
hsa-miR-433-3p	7.73615	13.2489	1.82427	20.7569	16.177	11.4208	8.81301	10.2243	10.2982	11.1666
hsa-miR-433-5p	0	0	0	0	0	0	0	0	0	0
hsa-miR-4330	0	0	0	0	0	0	0	0	0	0
hsa-miR-4417	0	0.104322	0	0	0	0	0	0	0	0.0115914
hsa-miR-4418	0	0	0	0	0	0	0	0	0	0
hsa-miR-4419a	0	0	0	0	0	0	0	0	0	0
hsa-miR-4419b	0	0	0	0.178171	0	0	0	0	0	0.0197967
hsa-miR-4420	0	0	0	0	0	0	0	0	0	0
hsa-miR-4421	0	0	0	0	0	0	0	0	0	0
hsa-miR-4422	0	0	0	0	0	0	0	0	0	0
hsa-miR-4423-3p	0	0	0	0	0	0	0	0	0.219111	0.0243456
hsa-miR-4423-5p	0	0	0	0	0	0	0	0	0	0
hsa-miR-4424	0	0	0	0.0890853	0	0	0	0	0	0.00989836
hsa-miR-4425	0	0	0	0	0	0	0	0	0	0
hsa-miR-4426	0	0	0	0	0	0	0	0	0	0
hsa-miR-4427	0.309446	0	0	0	0	0	0	0	0	0.0343829
hsa-miR-4428	0	0	0	0	0	0	0	0	0	0
hsa-miR-4429	1.03149	0.417289	0.386966	0.801767	0.542851	0.383248	0.506495	0.337066	0.657332	0.562722
hsa-miR-4430	0.103149	0	0	0.0890853	0	0	0	0	0	0.0213593
hsa-miR-4431	0	0	0	0	0	0	0	0	0	0
hsa-miR-4432	0	0	0	0	0	0	0	0	0	0
hsa-miR-4433-3p	0	0	0.0552808	0.0890853	0.10857	0.0766495	0.101299	0.112355	0.219111	0.0847056
hsa-miR-4433-5p	0.103149	0	0.0552808	0.0890853	0	0	0	0.112355	0	0.0399856
hsa-miR-4433b-3p	0	0.104322	0.0552808	0.0890853	0.10857	0.0766495	0.101299	0.112355	0.219111	0.096297
hsa-miR-4433b-5p	0	0	0	0.0890853	0	0	0	0.224711	0	0.0348662
hsa-miR-4434	0	0	0	0	0	0	0	0	0	0
hsa-miR-4435	0	0	0	0	0	0	0	0	0	0
hsa-miR-4436a	0	0	0	0	0	0	0	0	0	0
hsa-miR-4436b-3p	0	0	0	0	0	0	0.101299	0	0	0.0112554
hsa-miR-4436b-5p	0	0	0	0	0	0	0	0	0	0
hsa-miR-4437	0	0	0	0	0	0	0	0	0	0
hsa-miR-4438	0	0	0	0	0	0	0	0	0	0
hsa-miR-4439	0	0	0	0	0	0	0	0	0	0
hsa-miR-4440	0	0	0	0	0	0	0	0	0	0
hsa-miR-4441	0	0	0	0	0	0	0	0	0	0
hsa-miR-4442	0	0	0	0	0	0	0	0	0	0
hsa-miR-4443	0.412595	0	0.497528	0.445426	0.32571	0.229949	0.709093	0.337066	0.438221	0.377287
hsa-miR-4444	0	0	0.0552808	0	0	0	0	0	0	0.00614231
hsa-miR-4445-3p	0	0	0	0.0890853	0	0	0	0	0	0.00989836
hsa-miR-4445-5p	0	0	0	0	0	0	0	0	0	0
hsa-miR-4446-3p	0	0	0	0	0	0	0	0	0	0
hsa-miR-4446-5p	0	0	0	0	0	0	0	0	0	0
hsa-miR-4447	0	0	0	0	0	0	0	0	0	0
hsa-miR-4448	1.75353	1.98212	1.4373	3.56341	2.49711	1.76294	3.44417	2.80888	6.13509	2.82051
hsa-miR-4449	0	0	0	0	0	0	0	0	0	0
hsa-miR-4450	0.309446	0.104322	0.110562	0	0	0	0.101299	0.112355	0	0.0819982
hsa-miR-4451	0	0	0	0	0	0	0.303897	0	0	0.0337663
hsa-miR-4452	0	0	0	0	0	0	0	0	0	0
hsa-miR-4453	0	0	0	0	0	0	0	0	0	0
hsa-miR-4454	0.825189	0.730255	0.276404	0.267256	0.542851	0.383248	0.709093	0.337066	0.657332	0.52541
hsa-miR-4455	0	0	0	0	0	0	0	0	0	0
hsa-miR-4456	0	0	0	0	0	0	0	0	0	0
hsa-miR-4457	0	0	0	0	0	0	0	0	0	0
hsa-miR-4458	0	0	0.0552808	0	0.10857	0.0766495	0.202598	0	0	0.0492332
hsa-miR-4459	1.03149	0	0.608089	1.06902	0.434281	0.306598	1.11429	0.449421	0.876442	0.654403
hsa-miR-4460	0	0	0	0	0	0	0	0	0	0
hsa-miR-4461	0	0	0	0	0.10857	0.0766495	0	0	0	0.02058
hsa-miR-4462	0	0	0	0.0890853	0	0	0	0	0	0.00989836
hsa-miR-4463	0	0	0	0	0	0	0	0	0	0
hsa-miR-4464	0	0	0	0	0	0	0	0	0	0
hsa-miR-4465	0	0	0	0	0	0	0	0	0	0
hsa-miR-4466	0.206297	0	0	0.0890853	0	0	0	0	0	0.0328203
hsa-miR-4467	0	0	0	0	0	0	0	0	0	0
hsa-miR-4468	0	0	0	0	0	0	0	0	0	0
hsa-miR-4469	0	0	0	0	0	0	0	0	0	0
hsa-miR-4470	0	0	0	0	0	0	0	0	0	0
hsa-miR-4471	0	0	0	0	0	0	0	0	0	0
hsa-miR-4472	0	0	0	0	0	0	0	0	0	0
hsa-miR-4473	0	0	0	0	0	0	0	0	0	0
hsa-miR-4474-3p	0	0	0	0	0	0	0	0	0	0
hsa-miR-4474-5p	0	0	0	0	0	0	0	0	0	0
hsa-miR-4475	0	0	0	0	0	0	0	0	0	0
hsa-miR-4476	0.309446	0	0	0	0	0	0	0	0	0.0343829
hsa-miR-4477a	0	0	0	0	0	0	0	0	0	0
hsa-miR-4477b	0	0	0	0	0	0	0	0	0	0
hsa-miR-4478	0	0	0	0	0	0	0	0	0	0
hsa-miR-4479	0	0	0	0	0	0	0	0	0	0
hsa-miR-448	0	0	0	0	0	0	0	0	0	0
hsa-miR-4480	0	0	0	0	0	0	0	0	0	0
hsa-miR-4481	0	0	0.165843	0	0	0	0	0	0	0.0184269
hsa-miR-4482-3p	0	0	0	0	0	0	0.101299	0	0	0.0112554
hsa-miR-4482-5p	0	0	0	0	0	0	0	0	0	0
hsa-miR-4483	0	0	0	0	0	0	0	0	0	0
hsa-miR-4484	0	0	0.0552808	0	0.10857	0.0766495	0	0	0	0.0267223
hsa-miR-4485	0	0	0	0.0890853	0	0	0	0	0.219111	0.034244
hsa-miR-4486	0	0	0	0.0890853	0	0	0	0	0	0.00989836
hsa-miR-4487	0	0	0.0552808	0	0.10857	0.0766495	0	0	0	0.0267223
hsa-miR-4488	0.515743	0	0.386966	0.0890853	0	0	0	0.224711	0	0.135167
hsa-miR-4489	0	0	0	0	0	0	0	0	0	0
hsa-miR-4490	0	0	0	0	0	0	0	0	0	0
hsa-miR-4491	0	0.104322	0	0	0	0	0	0	0	0.0115914
hsa-miR-4492	0.206297	0	0.221123	0.178171	0.21714	0.153299	0.101299	0.449421	0	0.169639
hsa-miR-4493	0	0	0	0	0	0	0	0	0	0
hsa-miR-4494	0.103149	0	0	0	0	0	0	0	0	0.011461
hsa-miR-4495	0	0	0	0	0	0	0	0	0	0
hsa-miR-4496	0.309446	0.730255	0.331685	0.356341	0.32571	0.229949	0.101299	0.561776	0.438221	0.376076
hsa-miR-4497	13.203	6.36365	6.85482	6.94865	6.1885	4.36902	11.1429	14.4938	10.5173	8.89797
hsa-miR-4498	0.103149	0	0	0	0	0	0.101299	0	0	0.0227164
hsa-miR-4499	0	0	0	0	0	0	0	0	0	0
hsa-miR-449a	0.103149	0	0	0	0	0	0.101299	0.224711	0	0.0476842
hsa-miR-449b-3p	0	0	0	0	0	0	0	0	0	0
hsa-miR-449b-5p	0	0	0	0	0	0	0	0	0	0
hsa-miR-449c-3p	0	0	0.110562	0	0	0	0	0	0	0.0122846
hsa-miR-449c-5p	0	0	0	0	0	0	0	0	0	0
hsa-miR-4500	0	0	0	0	0	0	0	0	0	0
hsa-miR-4501	0	0	0	0	0	0	0	0	0	0
hsa-miR-4502	0	0	0	0	0	0	0	0	0	0
hsa-miR-4503	0.103149	0	0	0	0	0	0	0	0	0.011461
hsa-miR-4504	0	0	0	0	0	0	0	0	0	0
hsa-miR-4505	0.103149	0	0.0552808	0.0890853	0	0	0.202598	0	0	0.0500125
hsa-miR-4506	0	0.104322	0	0	0	0	0	0	0	0.0115914
hsa-miR-4507	0	0	0	0	0	0	0	0	0.219111	0.0243456
hsa-miR-4508	0.928338	0	0.0552808	0.356341	0.21714	0.153299	0.303897	0.786487	0.219111	0.335544
hsa-miR-4509	0	0	0	0	0	0	0	0	0	0
hsa-miR-450a-1-3p	0	0	0.0552808	0.178171	0.10857	0.0766495	0	0	0	0.046519
hsa-miR-450a-2-3p	0	0	0	0	0	0	0	0	0	0
hsa-miR-450a-5p	2.16612	3.96424	0.497528	4.89969	5.64565	3.98578	2.12728	2.69653	3.50577	3.27651
hsa-miR-450b-3p	0	0	0	0	0	0	0	0	0	0
hsa-miR-450b-5p	0.722041	0.521611	0.165843	1.51445	2.49711	1.76294	0.506495	0.561776	1.31466	1.06299
hsa-miR-4510	0	0	0	0	0	0	0	0	0	0
hsa-miR-4511	0	0	0	0	0	0	0	0	0	0
hsa-miR-4512	0	0	0	0	0	0	0	0	0	0
hsa-miR-4513	0	0	0	0	0	0	0	0	0	0
hsa-miR-4514	0	0	0	0	0	0	0.303897	0	0	0.0337663
hsa-miR-4515	0	0	0	0.0890853	0	0	0	0	0	0.00989836
hsa-miR-4516	0	0	0	0	0	0	0	0	0	0
hsa-miR-4517	0	0	0	0	0	0	0	0	0	0
hsa-miR-4518	0	0	0	0	0	0	0	0	0	0
hsa-miR-4519	0.103149	0	0	0	0	0	0	0	0	0.011461
hsa-miR-451a	138.632	82.4145	30.8467	169.975	180.226	127.238	121.052	44.605	1073.2	218.688
hsa-miR-451b	0.103149	0	0.0552808	0.445426	0	0	0.101299	0.112355	0.219111	0.11518
hsa-miR-452-3p	0	0	0	0	0	0	0	0	0	0
hsa-miR-452-5p	0.309446	0.9389	0.110562	1.15811	1.0857	0.766495	0.202598	0.224711	0.657332	0.605984
hsa-miR-4520a-3p	0	0	0	0	0	0	0	0	0	0
hsa-miR-4520a-5p	0	0	0	0	0	0	0	0	0	0
hsa-miR-4520b-3p	0	0	0	0	0	0	0	0	0	0
hsa-miR-4520b-5p	0	0	0	0	0	0	0	0	0	0
hsa-miR-4521	0	0	0	0	0	0	0.101299	0	0	0.0112554
hsa-miR-4522	0	0	0	0.178171	0	0	0	0	0	0.0197967
hsa-miR-4523	0	0	0	0	0.10857	0.0766495	0	0.112355	0	0.0330639
hsa-miR-4524a-3p	0	0	0	0	0	0	0	0	0	0
hsa-miR-4524a-5p	0	0	0	0	0	0	0	0	0	0
hsa-miR-4524b-3p	0	0	0	0	0	0	0	0	0	0
hsa-miR-4524b-5p	0	0	0	0	0	0	0	0	0	0
hsa-miR-4525	0	0	0	0	0	0	0	0	0	0
hsa-miR-4526	0.206297	0.104322	0.0552808	0	0	0	0	0	0	0.0406556
hsa-miR-4527	0.103149	0	0.110562	0.0890853	0.10857	0.0766495	0	0	0.219111	0.0785695
hsa-miR-4528	0	0	0	0	0	0	0	0	0	0
hsa-miR-4529-3p	0	0	0	0	0	0	0	0	0	0
hsa-miR-4529-5p	0	0	0	0	0	0	0	0	0	0
hsa-miR-4530	0	0	0	0.178171	0	0	0.101299	0.112355	0	0.0435361
hsa-miR-4531	0	0	0	0	0.10857	0.0766495	0	0	0	0.02058
hsa-miR-4532	1.44408	1.35619	2.43236	1.15811	1.62855	1.14974	1.31689	1.46062	1.09555	1.44912
hsa-miR-4533	0	0	0.0552808	0	0	0	0	0.112355	0	0.0186262
hsa-miR-4534	0	0	0	0	0	0	0	0	0	0
hsa-miR-4535	0	0	0	0	0	0	0	0	0	0
hsa-miR-4536-3p	0	0	0	0	0	0	0	0	0	0
hsa-miR-4536-5p	0	0	0	0	0	0	0	0	0	0
hsa-miR-4537	0	0	0	0	0	0	0	0.112355	0	0.0124839
hsa-miR-4538	0	0.208644	0	0	0	0	0	0.224711	0	0.0481505
hsa-miR-4539	0.309446	0.417289	0.497528	0.801767	0.651421	0.459897	0.303897	0.112355	2.84844	0.711337
hsa-miR-454-3p	0	0	0	0	0	0	0	0	0	0
hsa-miR-454-5p	0	0.208644	0.0552808	0.0890853	0	0	0.303897	0	0.219111	0.0973353
hsa-miR-4540	0	0	0	0	0	0	0	0	0	0
hsa-miR-455-3p	0	0	0	0.0890853	0	0	0.303897	0	0	0.0436647
hsa-miR-455-5p	25.0651	38.0776	7.68404	105.744	95.976	67.7582	21.2728	19.1004	27.3888	45.3408
hsa-miR-4632-3p	0	0	0	0	0	0	0	0	0	0
hsa-miR-4632-5p	0.103149	0	0	0.0890853	0	0	0	0	0	0.0213593
hsa-miR-4633-3p	0	0	0	0	0	0	0	0	0	0
hsa-miR-4633-5p	0	0	0	0	0	0	0	0	0	0
hsa-miR-4634	10.3149	9.59764	6.13617	8.10676	13.5713	9.58119	9.5221	17.1904	8.54531	10.2851
hsa-miR-4635	0.206297	0.104322	0.221123	0.0890853	0.10857	0.0766495	0	0.224711	0.876442	0.211911
hsa-miR-4636	0	0	0	0	0	0	0	0	0	0
hsa-miR-4637	0	0	0	0	0.10857	0.0766495	0	0	0	0.02058
hsa-miR-4638-3p	0	0	0.0552808	0	0	0	0	0.112355	0	0.0186262
hsa-miR-4638-5p	0	0	0.0552808	0	0	0	0	0	0	0.00614231
hsa-miR-4639-3p	0	0	0	0	0	0	0	0	0	0
hsa-miR-4639-5p	0	0	0.0552808	0	0	0	0	0	0	0.00614231
hsa-miR-4640-3p	0	0.104322	0	0	0	0	0	0	0	0.0115914
hsa-miR-4640-5p	0	0.208644	0.221123	0.267256	0.759991	0.536547	0	0	0	0.221507
hsa-miR-4641	0	0	0	0	0	0	0	0	0	0
hsa-miR-4642	0	0	0	0	0	0	0	0.112355	0	0.0124839
hsa-miR-4643	0	0	0	0	0	0	0	0	0	0
hsa-miR-4644	0	0	0	0	0	0	0	0	0	0
hsa-miR-4645-3p	0	0.104322	0	0.178171	0	0	0	0	0	0.0313881
hsa-miR-4645-5p	0	0	0	0	0	0	0	0	0	0
hsa-miR-4646-3p	0	0.104322	0	0.178171	0	0	0.101299	0	0	0.0426435
hsa-miR-4646-5p	0	0.104322	0.110562	0.0890853	0.10857	0.0766495	0.101299	0.449421	0	0.115545
hsa-miR-4647	0.206297	0	0.0552808	0.356341	0.10857	0.0766495	0.405196	0.112355	0	0.146743
hsa-miR-4648	0	0	0	0	0	0	0	0	0	0
hsa-miR-4649-3p	0	0.104322	0.110562	0	0	0	0	0.112355	0	0.0363599
hsa-miR-4649-5p	0.103149	0	0.165843	0	0.10857	0.0766495	0	0.112355	0	0.0629518
hsa-miR-4650-3p	0	0	0	0	0	0	0.202598	0.112355	0	0.0349948
hsa-miR-4650-5p	0	0	0	0	0	0	0	0	0	0
hsa-miR-4651	0	0	0	0	0	0	0	0	0	0
hsa-miR-4652-3p	0	0	0	0	0	0	0	0	0	0
hsa-miR-4652-5p	0	0	0	0.178171	0	0	0	0	0	0.0197967
hsa-miR-4653-3p	0	0	0	0	0	0	0	0	0	0
hsa-miR-4653-5p	0	0	0	0	0	0	0	0	0	0
hsa-miR-4654	0.103149	0	0	0	0	0	0.101299	0	0	0.0227164
hsa-miR-4655-3p	0	0	0	0	0	0	0	0	0	0
hsa-miR-4655-5p	0	0.104322	0	0	0	0	0	0.112355	0	0.0240753
hsa-miR-4656	0.206297	0.208644	0.110562	0	0	0	0.101299	0.449421	0.219111	0.143926
hsa-miR-4657	0.206297	0.208644	0.0552808	0.0890853	0.32571	0.229949	0.101299	0.112355	0.438221	0.196316
hsa-miR-4658	0	0	0.0552808	0	0.10857	0.0766495	0	0.112355	0	0.0392062
hsa-miR-4659a-3p	0	0	0	0	0	0	0	0	0	0
hsa-miR-4659a-5p	0.103149	0	0	0	0	0	0	0	0	0.011461
hsa-miR-4659b-3p	0	0	0	0	0	0	0	0	0	0
hsa-miR-4659b-5p	0	0	0	0	0	0	0	0	0	0
hsa-miR-466	0	0	0	0	0.21714	0.153299	0	0	0	0.0411599
hsa-miR-4660	0.206297	0	0	0	0	0	0	0	0	0.0229219
hsa-miR-4661-3p	0	0	0	0	0	0	0.101299	0	0	0.0112554
hsa-miR-4661-5p	0	0	0.0552808	0	0	0	0	0	0	0.00614231
hsa-miR-4662a-3p	0	0	0	0	0	0	0	0	0	0
hsa-miR-4662a-5p	0	0	0	0	0	0	0	0	0	0
hsa-miR-4662b	0	0	0	0	0	0	0	0	0	0
hsa-miR-4663	0	0	0	0	0	0	0.101299	0	0	0.0112554
hsa-miR-4664-3p	0	0	0	0.0890853	0	0	0	0	0	0.00989836
hsa-miR-4664-5p	0	0	0	0	0	0	0	0	0	0
hsa-miR-4665-3p	0.103149	0.104322	0.165843	0	0	0	0	0.112355	0	0.0539632
hsa-miR-4665-5p	0.206297	0	0	0	0.21714	0.153299	0	0	0	0.0640819
hsa-miR-4666a-3p	0	0	0	0	0	0	0	0	0	0
hsa-miR-4666a-5p	0	0	0	0	0	0	0	0	0	0
hsa-miR-4666b	0	0	0	0	0	0	0	0	0	0
hsa-miR-4667-3p	0.103149	0.208644	0.165843	0.178171	0.434281	0.306598	0	0.112355	0.219111	0.192017
hsa-miR-4667-5p	0.309446	0	0.0552808	0.0890853	0.10857	0.0766495	0	0	0	0.0710035
hsa-miR-4668-3p	0	0	0	0	0	0	0.101299	0	0	0.0112554
hsa-miR-4668-5p	0.103149	0	0.0552808	0	0	0	0.101299	0	0	0.0288587
hsa-miR-4669	0	0	0	0	0	0	0.101299	0	0	0.0112554
hsa-miR-4670-3p	0	0	0	0	0	0	0	0	0	0
hsa-miR-4670-5p	0	0	0	0	0	0	0	0	0	0
hsa-miR-4671-3p	0	0	0	0	0	0	0	0	0	0
hsa-miR-4671-5p	0.103149	0	0	0	0	0	0	0	0	0.011461
hsa-miR-4672	0.103149	0	0	0.0890853	0	0	0	0	0	0.0213593
hsa-miR-4673	0	0	0	0	0.10857	0.0766495	0	0	0	0.02058
hsa-miR-4674	0	0	0	0	0	0	0	0	0	0
hsa-miR-4675	0	0	0	0	0	0	0	0	0	0
hsa-miR-4676-3p	0	0	0	0	0	0	0	0	0	0
hsa-miR-4676-5p	0	0	0	0	0	0	0	0	0	0
hsa-miR-4677-3p	0	0	0	0	0	0	0	0	0	0
hsa-miR-4677-5p	0.103149	0.208644	0.110562	0	0	0	0.506495	0.112355	0	0.115689
hsa-miR-4678	0	0	0	0	0	0	0.101299	0	0	0.0112554
hsa-miR-4679	0	0	0	0	0	0	0	0	0	0
hsa-miR-4680-3p	0	0	0	0	0	0	0	0	0.219111	0.0243456
hsa-miR-4680-5p	0	0	0	0	0	0	0	0	0	0
hsa-miR-4681	0.103149	0	0	0	0	0	0	0	0	0.011461
hsa-miR-4682	0.103149	0	0	0	0	0	0	0	0	0.011461
hsa-miR-4683	0.103149	0	0.0552808	0	0	0	0.101299	0	0	0.0288587
hsa-miR-4684-3p	0.103149	0	0	0	0	0	0	0	0	0.011461
hsa-miR-4684-5p	0	0	0	0.0890853	0	0	0	0	0	0.00989836
hsa-miR-4685-3p	0	0	0	0.178171	0	0	0	0.112355	0	0.0322806
hsa-miR-4685-5p	0.103149	0.104322	0.110562	0	0	0	0	0	0	0.0353369
hsa-miR-4686	0	0	0	0	0	0	0	0	0	0
hsa-miR-4687-3p	0	0	0	0	0	0	0	0	0	0
hsa-miR-4687-5p	0	0	0	0	0	0	0.101299	0	0	0.0112554
hsa-miR-4688	0.206297	0	0	0.0890853	0	0	0.101299	0.112355	0	0.0565597
hsa-miR-4689	0	0.208644	0	0	0	0	0	0.112355	0	0.0356666
hsa-miR-4690-3p	0	0	0.0552808	0	0	0	0	0	0	0.00614231
hsa-miR-4690-5p	0	0	0.0552808	0.0890853	0	0	0	0	0	0.0160407
hsa-miR-4691-3p	0	0	0	0	0	0	0	0	0	0
hsa-miR-4691-5p	0	0	0	0	0	0	0	0	0	0
hsa-miR-4692	0	0	0	0	0	0	0	0	0	0
hsa-miR-4693-3p	0	0	0	0	0.10857	0.0766495	0	0	0	0.02058
hsa-miR-4693-5p	0	0	0	0	0	0	0	0	0	0
hsa-miR-4694-3p	0	0.104322	0	0	0	0	0	0	0	0.0115914
hsa-miR-4694-5p	0	0	0	0	0	0	0	0	0	0
hsa-miR-4695-3p	0	0	0.110562	0	0	0	0	0	0	0.0122846
hsa-miR-4695-5p	0.103149	0	0.0552808	0	0	0	0.101299	0.112355	0	0.0413426
hsa-miR-4696	0	0	0.0552808	0	0	0	0	0	0	0.00614231
hsa-miR-4697-3p	0	0	0	0	0	0	0	0.112355	0	0.0124839
hsa-miR-4697-5p	0	0	0	0	0	0	0	0	0	0
hsa-miR-4698	0	0	0	0	0	0	0	0.112355	0	0.0124839
hsa-miR-4699-3p	0	0	0.110562	0.267256	0	0	0	0	0.219111	0.0663253
hsa-miR-4699-5p	0	0.104322	0	0	0	0	0	0	0	0.0115914
hsa-miR-4700-3p	0.103149	0	0	0.0890853	0.10857	0.0766495	0	0	0	0.0419393
hsa-miR-4700-5p	0	0	0	0	0	0	0	0	0.219111	0.0243456
hsa-miR-4701-3p	0	0	0	0	0	0	0	0	0	0
hsa-miR-4701-5p	0	0	0	0	0	0	0	0	0	0
hsa-miR-4703-3p	0	0	0	0	0	0	0	0	0	0
hsa-miR-4703-5p	0	0	0	0	0	0	0	0	0	0
hsa-miR-4704-3p	0	0	0	0	0	0	0	0	0	0
hsa-miR-4704-5p	0	0	0	0	0	0	0	0	0	0
hsa-miR-4705	0	0	0	0	0	0	0	0	0	0
hsa-miR-4706	0.412595	0.104322	0	0.445426	0	0	0.101299	0	0.438221	0.166874
hsa-miR-4707-3p	0	0	0.0552808	0.178171	0	0	0.101299	0	0.219111	0.0615401
hsa-miR-4707-5p	0.103149	0	0	0	0.10857	0.0766495	0	0	0	0.0320409
hsa-miR-4708-3p	0	0	0	0	0	0	0	0	0	0
hsa-miR-4708-5p	0	0	0	0	0	0	0	0	0	0
hsa-miR-4709-3p	0.412595	0.104322	0	0	0.10857	0.0766495	0.101299	0	0.219111	0.113616
hsa-miR-4709-5p	0.103149	0	0	0	0	0	0	0.112355	0	0.0239449
hsa-miR-4710	0	0	0	0	0	0	0	0	0	0
hsa-miR-4711-3p	0	0	0	0	0	0	0	0	0	0
hsa-miR-4711-5p	0	0.104322	0	0	0	0	0	0	0	0.0115914
hsa-miR-4712-3p	0	0	0	0	0	0	0	0	0.219111	0.0243456
hsa-miR-4712-5p	0	0	0	0	0	0	0	0	0	0
hsa-miR-4713-3p	0	0.104322	0	0	0	0	0	0	0	0.0115914
hsa-miR-4713-5p	0.103149	0.312967	0	0	0	0	0	0	0	0.046235
hsa-miR-4714-3p	0	0	0	0	0	0	0	0	0	0
hsa-miR-4714-5p	0	0	0	0	0	0	0	0	0	0
hsa-miR-4715-3p	0	0	0	0	0.10857	0.0766495	0	0	0	0.02058
hsa-miR-4715-5p	0	0	0	0	0	0	0	0	0	0
hsa-miR-4716-3p	0	0	0	0	0	0	0	0	0	0
hsa-miR-4716-5p	0	0	0	0	0	0	0	0	0	0
hsa-miR-4717-3p	0	0	0	0	0	0	0	0	0	0
hsa-miR-4717-5p	0	0	0	0	0	0	0	0	0	0
hsa-miR-4718	0	0	0	0	0	0	0.303897	0	0	0.0337663
hsa-miR-4719	0	0	0	0	0	0	0	0	0	0
hsa-miR-4720-3p	0	0	0	0	0	0	0	0	0	0
hsa-miR-4720-5p	0	0	0	0	0	0	0	0	0	0
hsa-miR-4721	0	0	0	0	0	0	0	0	0	0
hsa-miR-4722-3p	0	0.104322	0	0	0	0	0.202598	0.112355	0	0.0465862
hsa-miR-4722-5p	0.103149	0	0.221123	0.0890853	0.21714	0.153299	0.101299	0.337066	0.438221	0.184487
hsa-miR-4723-3p	0.206297	0	0	0	0	0	0	0	0	0.0229219
hsa-miR-4723-5p	0	0	0	0	0	0	0	0	0	0
hsa-miR-4724-3p	0	0	0	0	0	0	0	0	0	0
hsa-miR-4724-5p	0	0.104322	0.0552808	0	0	0	0	0	0.219111	0.0420793
hsa-miR-4725-3p	0	0	0	0	0	0	0	0	0	0
hsa-miR-4725-5p	0	0	0	0	0	0	0	0.224711	0	0.0249678
hsa-miR-4726-3p	0	0	0	0	0.10857	0.0766495	0	0	0	0.02058
hsa-miR-4726-5p	23.8273	10.6409	24.1577	16.4808	23.1254	16.3263	20.3611	28.5382	19.9391	20.3774
hsa-miR-4727-3p	0	0	0	0	0	0	0	0	0	0
hsa-miR-4727-5p	0	0	0	0	0	0	0	0.112355	0	0.0124839
hsa-miR-4728-3p	0	0.104322	0.0552808	0.267256	0	0	0.101299	0	0	0.0586842
hsa-miR-4728-5p	0	0	0	0	0	0	0	0	0	0
hsa-miR-4729	0	0	0	0	0	0	0	0	0	0
hsa-miR-4730	0	0	0	0	0	0	0	0	0.219111	0.0243456
hsa-miR-4731-3p	0	0	0	0	0	0	0	0	0	0
hsa-miR-4731-5p	0	0	0	0	0	0	0	0	0	0
hsa-miR-4732-3p	0	0	0.0552808	0	0	0	0	0	0	0.00614231
hsa-miR-4732-5p	0.206297	0	0.0552808	0	0.10857	0.0766495	0.405196	0.112355	0	0.10715
hsa-miR-4733-3p	0	0	0	0	0	0	0	0	0	0
hsa-miR-4733-5p	0	0	0	0	0	0	0	0	0	0
hsa-miR-4734	0	0	0	0	0	0	0	0	0	0
hsa-miR-4735-3p	0	0	0	0	0	0	0	0	0	0
hsa-miR-4735-5p	0	0	0	0	0	0	0	0	0	0
hsa-miR-4736	0	0	0	0	0	0	0	0	0	0
hsa-miR-4737	0	0	0	0	0	0	0	0	0	0
hsa-miR-4738-3p	0	0	0.0552808	0	0	0	0	0	0	0.00614231
hsa-miR-4738-5p	0.206297	0	0	0	0	0	0	0	0	0.0229219
hsa-miR-4739	0.206297	0	0	0.267256	0.21714	0.153299	0	0.224711	0	0.118745
hsa-miR-4740-3p	0	0	0	0	0	0	0.101299	0.112355	0	0.0237394
hsa-miR-4740-5p	0.103149	0	0	0	0	0	0	0	0	0.011461
hsa-miR-4741	0.103149	0	0	0	0	0	0	0.112355	0	0.0239449
hsa-miR-4742-3p	0	0	0	0	0	0	0	0	0	0
hsa-miR-4742-5p	0	0	0	0	0	0	0	0	0	0
hsa-miR-4743-3p	0	0	0	0	0	0	0	0	0	0
hsa-miR-4743-5p	0	0	0.0552808	0	0	0	0	0.112355	0	0.0186262
hsa-miR-4744	0	0	0	0	0	0	0	0	0	0
hsa-miR-4745-3p	0	0	0	0	0	0	0	0	0	0
hsa-miR-4745-5p	0	0	0	0	0	0	0.101299	0.337066	0	0.0487072
hsa-miR-4746-3p	0	0	0	0	0	0	0	0	0	0
hsa-miR-4746-5p	0	0	0	0	0	0	0	0	0	0
hsa-miR-4747-3p	0	0	0.0552808	0	0	0	0	0	0	0.00614231
hsa-miR-4747-5p	0.206297	0.208644	0.497528	0.534512	0	0	0.303897	0.224711	0.438221	0.268201
hsa-miR-4748	0	0	0	0	0	0	0	0	0	0
hsa-miR-4749-3p	0	0	0	0.0890853	0	0	0	0	0	0.00989836
hsa-miR-4749-5p	0	0	0	0	0.10857	0.0766495	0	0	0	0.02058
hsa-miR-4750-3p	0.103149	0.208644	0.331685	0	0.21714	0.153299	0.506495	0	0.219111	0.19328
hsa-miR-4750-5p	0	0	0.0552808	0	0	0	0	0	0	0.00614231
hsa-miR-4751	0	0	0	0	0	0	0	0	0	0
hsa-miR-4752	0	0	0	0	0	0	0	0	0	0
hsa-miR-4753-3p	0	0	0	0	0	0	0.202598	0	0	0.0225109
hsa-miR-4753-5p	0	0	0	0	0	0	0	0	0	0
hsa-miR-4754	0	0	0	0	0	0	0	0	0	0
hsa-miR-4755-3p	0.309446	0	0	0	0	0	0	0	0	0.0343829
hsa-miR-4755-5p	0.206297	0	0.110562	0.534512	0	0	0.101299	0.112355	0.438221	0.167027
hsa-miR-4756-3p	0	0	0	0	0.10857	0.0766495	0	0	0	0.02058
hsa-miR-4756-5p	0	0	0	0	0	0	0	0.112355	0	0.0124839
hsa-miR-4757-3p	0.103149	0	0	0	0	0	0	0	1.31466	0.157535
hsa-miR-4757-5p	0	0	0	0	0	0	0	0	0	0
hsa-miR-4758-3p	0	0	0	0	0	0	0	0	0	0
hsa-miR-4758-5p	0.103149	0.104322	0.0552808	0	0	0	0.202598	0.224711	0	0.0766734
hsa-miR-4759	0	0	0	0	0	0	0	0	0	0
hsa-miR-4760-3p	0	0	0	0	0	0	0	0	0	0
hsa-miR-4760-5p	0	0	0	0	0	0	0	0	0	0
hsa-miR-4761-3p	0	0	0	0	0	0	0	0	0	0
hsa-miR-4761-5p	0	0	0	0	0	0	0	0	0	0
hsa-miR-4762-3p	0	0	0	0	0	0	0	0	0	0
hsa-miR-4762-5p	0	0	0	0	0	0	0	0	0	0
hsa-miR-4763-3p	0.928338	0.104322	0.331685	0.890853	0.651421	0.459897	0.607794	0.449421	0.438221	0.540217
hsa-miR-4763-5p	0.618892	0	0.331685	0.356341	0.21714	0.153299	0.709093	0.674132	0.219111	0.36441
hsa-miR-4764-3p	0	0	0	0	0	0	0	0	0	0
hsa-miR-4764-5p	0	0	0	0	0	0	0	0	0	0
hsa-miR-4765	0.206297	0	0.331685	0.0890853	0.32571	0.229949	0.101299	0.112355	0	0.155153
hsa-miR-4766-3p	0	0	0	0	0	0	0	0	0	0
hsa-miR-4766-5p	0	0	0	0.0890853	0	0	0	0	0	0.00989836
hsa-miR-4767	0	0	0	0	0	0	0	0	0.219111	0.0243456
hsa-miR-4768-3p	0	0	0	0	0	0	0	0	0	0
hsa-miR-4768-5p	0	0	0	0	0	0	0	0	0	0
hsa-miR-4769-3p	0	0.104322	0	0.0890853	0.10857	0.0766495	0	0	0	0.0420697
hsa-miR-4769-5p	0.103149	0	0.0552808	0	0	0	0	0.224711	0	0.0425711
hsa-miR-4770	0	0	0	0	0	0	0	0	0	0
hsa-miR-4771	0	0	0.0552808	0	0.10857	0.0766495	0	0	0	0.0267223
hsa-miR-4772-3p	0	0	0	0	0	0	0	0	0	0
hsa-miR-4772-5p	0	0	0	0	0	0	0	0	0	0
hsa-miR-4773	0	0	0	0	0	0	0	0	0	0
hsa-miR-4774-3p	0	0	0	0	0	0	0	0	0	0
hsa-miR-4774-5p	0	0	0	0	0	0	0	0	0	0
hsa-miR-4775	0	0	0	0	0	0	0	0	0	0
hsa-miR-4776-3p	0	0	0	0.0890853	0.10857	0.0766495	0.101299	0	0	0.0417338
hsa-miR-4776-5p	0	0	0	0	0	0	0	0	0	0
hsa-miR-4777-3p	0	0	0	0	0	0	0	0	0	0
hsa-miR-4777-5p	0	0	0	0	0	0	0	0	0	0
hsa-miR-4778-3p	0	0	0	0	0	0	0	0	0	0
hsa-miR-4778-5p	0	0	0	0	0	0	0	0	0	0
hsa-miR-4779	0	0	0	0	0	0	0	0	0	0
hsa-miR-4780	0	0	0	0	0	0	0	0	0	0
hsa-miR-4781-3p	0	0	0	0	0	0	0	0	0	0
hsa-miR-4781-5p	0	0	0	0	0	0	0	0	0	0
hsa-miR-4782-3p	0	0	0	0	0	0	0	0	0	0
hsa-miR-4782-5p	0	0	0	0	0	0	0	0	0	0
hsa-miR-4783-3p	0	0	0	0	0	0	0	0.112355	0	0.0124839
hsa-miR-4783-5p	0.206297	0	0.0552808	0	0	0	0	0	0	0.0290642
hsa-miR-4784	0	0.104322	0.0552808	0	0	0	0	0	0.219111	0.0420793
hsa-miR-4785	0	0	0	0	0	0	0	0	0	0
hsa-miR-4786-3p	0	0	0	0	0	0	0	0	0	0
hsa-miR-4786-5p	0	0	0	0	0	0	0	0	0	0
hsa-miR-4787-3p	0	0	0.110562	0	0.10857	0.0766495	0	0.112355	0	0.0453485
hsa-miR-4787-5p	0.515743	0.104322	0.221123	0.178171	0.434281	0.306598	0.607794	0.337066	0.438221	0.349258
hsa-miR-4788	0	0	0	0	0	0	0	0	0	0
hsa-miR-4789-3p	0	0	0	0	0	0	0	0	0	0
hsa-miR-4789-5p	0	0	0	0	0	0	0	0	0	0
hsa-miR-4790-3p	0	0	0	0	0	0	0	0	0	0
hsa-miR-4790-5p	0	0	0	0	0	0	0	0	0	0
hsa-miR-4791	16.1943	16.0656	7.24179	15.7681	14.3313	10.1177	14.6884	19.3251	56.5305	18.9181
hsa-miR-4792	174.012	83.9793	138.534	86.1455	81.6448	57.6404	180.92	140.444	102.544	116.207
hsa-miR-4793-3p	0	0	0	0	0	0	0	0	0	0
hsa-miR-4793-5p	0	0	0	0	0	0	0.101299	0	0	0.0112554
hsa-miR-4794	0	0	0	0	0	0	0	0	0	0
hsa-miR-4795-3p	0	0	0	0	0	0	0	0	0	0
hsa-miR-4795-5p	0	0	0	0	0	0	0	0	0	0
hsa-miR-4796-3p	0	0	0	0	0	0	0	0	0	0
hsa-miR-4796-5p	0	0	0	0	0	0	0	0	0	0
hsa-miR-4797-3p	0	0	0	0	0	0	0	0	0	0
hsa-miR-4797-5p	0	0	0	0	0	0	0	0	0	0
hsa-miR-4798-3p	0	0	0	0	0	0	0	0	0	0
hsa-miR-4798-5p	0	0	0	0	0	0	0	0	0	0
hsa-miR-4799-3p	0	0	0	0	0	0	0	0	0.219111	0.0243456
hsa-miR-4799-5p	0	0.104322	0	0	0	0	0	0	0	0.0115914
hsa-miR-4800-3p	0	0	0	0	0	0	0	0	0	0
hsa-miR-4800-5p	0.103149	0	0	0	0	0	0	0	0	0.011461
hsa-miR-4801	0.103149	0	0	0	0.10857	0.0766495	0	0	0	0.0320409
hsa-miR-4802-3p	0	0.104322	0	0	0	0	0	0	0	0.0115914
hsa-miR-4802-5p	0	0	0	0	0	0	0	0	0	0
hsa-miR-4803	0	0	0	0	0	0	0	0	0	0
hsa-miR-4804-3p	0	0	0	0	0	0	0	0	0	0
hsa-miR-4804-5p	0	0	0	0	0	0	0	0	0	0
hsa-miR-483-3p	2.57872	1.35619	0.718651	0.356341	0.542851	0.383248	2.93767	1.46062	0.657332	1.22129
hsa-miR-483-5p	0.103149	0	0.0552808	0	0	0	0	0	0	0.0176033
hsa-miR-484	291.601	245.157	48.2602	163.471	249.386	176.064	440.549	190.892	325.379	236.751
hsa-miR-485-3p	0.206297	0.730255	0	0.890853	0.32571	0.229949	0.202598	0.112355	0.657332	0.372817
hsa-miR-485-5p	3.71335	8.97171	2.43236	11.9374	7.05706	4.98222	5.26755	3.93243	8.3262	6.29114
hsa-miR-486-3p	154.826	93.7856	30.3492	133.984	75.782	53.5014	117.304	39.6614	513.376	134.73
hsa-miR-486-5p	4306.25	2927.8	791.953	4271.1	2114.84	1493.06	3676.55	1105.8	18508.7	4355.12
hsa-miR-487a-3p	0	0	0	0	0	0	0	0	0.219111	0.0243456
hsa-miR-487a-5p	0	0.104322	0	0	0.434281	0.306598	0.202598	0	0	0.116422
hsa-miR-487b-3p	0.309446	0.104322	0.110562	0.356341	0.434281	0.306598	0.202598	0.224711	1.31466	0.373725
hsa-miR-487b-5p	0.515743	0	0.221123	0.267256	0.10857	0.0766495	0.303897	0	0.219111	0.190261
hsa-miR-488-3p	0	0	0	0	0.10857	0.0766495	0	0	0	0.02058
hsa-miR-488-5p	0	0	0	0	0	0	0	0	0	0
hsa-miR-489-3p	0	0	0	0	0	0	0	0	0	0
hsa-miR-489-5p	0.103149	0.104322	0	0	0	0	0	0	0	0.0230523
hsa-miR-490-3p	0.825189	0.625933	0.331685	1.15811	0.759991	0.536547	0.101299	0.898842	0.657332	0.654992
hsa-miR-490-5p	0	0	0	0.0890853	0	0	0	0	0.438221	0.0585896
hsa-miR-491-3p	0	0.104322	0	0	0	0	0.101299	0.112355	0.219111	0.0596763
hsa-miR-491-5p	0.309446	0.417289	0.165843	0	0	0	0.303897	0.449421	0.219111	0.207223
hsa-miR-492	0	0	0	0.178171	0.10857	0.0766495	0	0	0	0.0403767
hsa-miR-493-3p	1.23778	2.08644	0.276404	5.79054	4.34281	3.06598	0.911691	2.02239	3.28666	2.55786
hsa-miR-493-5p	2.57872	3.12967	0.884493	4.36518	5.53708	3.90913	1.21559	1.34826	6.3542	3.25803
hsa-miR-494-3p	0.103149	0.312967	0	0.0890853	0	0	0.202598	0	0.438221	0.127335
hsa-miR-494-5p	0	0	0	0	0	0	0	0.224711	0	0.0249678
hsa-miR-495-3p	0.103149	0.208644	0.276404	0.534512	0.759991	0.536547	0.405196	0.337066	1.31466	0.497352
hsa-miR-495-5p	0	0.104322	0	0.178171	0	0	0	0	0	0.0313881
hsa-miR-496	0	0	0	0	0	0	0	0	0	0
hsa-miR-497-3p	0.206297	0	0	0	0	0	0	0	0	0.0229219
hsa-miR-497-5p	0.825189	2.39941	0.497528	2.49439	3.90853	2.75938	0.709093	1.46062	2.62933	1.96483
hsa-miR-498	0	0	0.0552808	0	0	0	0	0	0	0.00614231
hsa-miR-4999-3p	0	0	0	0	0	0	0	0	0	0
hsa-miR-4999-5p	0	0	0	0	0	0	0	0	0	0
hsa-miR-499a-3p	0	0	0	0	0	0	0	0	0	0
hsa-miR-499a-5p	0.618892	0.208644	0.110562	0.623597	1.41141	0.996444	1.01299	0.112355	2.62933	0.858247
hsa-miR-499b-3p	0.103149	0	0	0	0.10857	0.0766495	0	0	0	0.0320409
hsa-miR-499b-5p	0	0	0	0.0890853	0	0	0	0	0	0.00989836
hsa-miR-5000-3p	0	0	0	0	0	0	0	0	0	0
hsa-miR-5000-5p	0	0.104322	0	0	0.10857	0.0766495	0	0	0	0.0321713
hsa-miR-5001-3p	0	0	0	0	0	0	0.101299	0	0	0.0112554
hsa-miR-5001-5p	0	0	0.110562	0	0.10857	0.0766495	0	0	0	0.0328646
hsa-miR-5002-3p	0	0	0	0	0	0	0	0	0	0
hsa-miR-5002-5p	0	0	0	0	0	0	0	0	0	0
hsa-miR-5003-3p	0	0	0	0	0	0	0	0	0	0
hsa-miR-5003-5p	0	0	0	0	0	0	0	0	0	0
hsa-miR-5004-3p	0	0	0	0	0	0	0	0	0	0
hsa-miR-5004-5p	0	0	0	0	0	0	0	0	0	0
hsa-miR-5006-3p	0	0	0	0	0.10857	0.0766495	0	0	0.219111	0.0449256
hsa-miR-5006-5p	0	0	0.0552808	0	0	0	0	0	0	0.00614231
hsa-miR-5007-3p	0	0	0	0	0	0	0	0	0	0
hsa-miR-5007-5p	0	0	0	0	0	0	0	0	0	0
hsa-miR-5008-3p	0.103149	0	0.110562	0.178171	0.32571	0.229949	0.202598	0	0	0.127793
hsa-miR-5008-5p	0	0	0	0	0	0	0	0	0	0
hsa-miR-5009-3p	0	0.208644	0	0	0.10857	0.0766495	0	0	0	0.0437627
hsa-miR-5009-5p	0	0	0	0	0	0	0	0	0	0
hsa-miR-500a-3p	4.84799	4.6945	1.60314	10.1557	6.73135	4.75227	5.16625	3.37066	8.76442	5.56514
hsa-miR-500a-5p	0.206297	0.208644	0.0552808	0	0.10857	0.0766495	0	0.112355	0.438221	0.134002
hsa-miR-500b-3p	0	0	0	0	0	0	0	0	0	0
hsa-miR-500b-5p	0	0	0	0	0	0	0	0	0	0
hsa-miR-501-3p	0	0.104322	0	0.0890853	0	0	0	0	0	0.0214897
hsa-miR-501-5p	0	0	0.110562	0.0890853	0	0	0	0	0	0.022183
hsa-miR-5010-3p	0	0	0	0	0	0	0	0	0	0
hsa-miR-5010-5p	0.206297	0.312967	0.165843	0.534512	0.10857	0.0766495	0	0.337066	0.219111	0.21789
hsa-miR-5011-3p	0	0	0	0	0	0	0	0	0	0
hsa-miR-5011-5p	0	0	0	0	0	0	0	0	0	0
hsa-miR-502-3p	1.75353	2.50373	0.718651	5.79054	4.12567	2.91268	2.43118	2.24711	5.47776	3.10676
hsa-miR-502-5p	0	0	0	0	0	0	0	0	0	0
hsa-miR-503-3p	0.103149	0	0	0	0.10857	0.0766495	0	0	0	0.0320409
hsa-miR-503-5p	0.825189	0.625933	0	1.33628	1.95426	1.37969	0.405196	0.337066	1.75288	0.957389
hsa-miR-504-3p	0	0.417289	0	0	0	0	0	0	0	0.0463654
hsa-miR-504-5p	4.12595	2.60805	2.10067	2.22713	3.90853	2.75938	3.84936	3.14595	5.25865	3.33152
hsa-miR-5047	0	0	0	0	0	0	0	0	0	0
hsa-miR-505-3p	1.65038	1.25187	0.718651	1.51445	1.19427	0.843145	2.93767	1.0112	3.94399	1.67396
hsa-miR-505-5p	0.618892	0.730255	0.0552808	0.267256	0.10857	0.0766495	1.72208	0.224711	1.09555	0.544361
hsa-miR-506-3p	0	0	0	0	0	0	0	0	0	0
hsa-miR-506-5p	0	0	0	0	0	0	0	0	0	0
hsa-miR-507	0	0	0	0	0	0	0	0	0	0
hsa-miR-508-3p	0.103149	0	0	0	0	0	0	0	0	0.011461
hsa-miR-508-5p	0	0	0	0	0	0	0	0	0	0
hsa-miR-5087	0	0	0	0.0890853	0	0	0	0	0	0.00989836
hsa-miR-5088-3p	0	0	0	0	0	0	0	0	0	0
hsa-miR-5088-5p	0	0.104322	0	0	0	0	0	0	0	0.0115914
hsa-miR-5089-3p	0.928338	0.208644	0.221123	0.890853	0.10857	0.0766495	0.709093	0.112355	0	0.361736
hsa-miR-5089-5p	0	0	0	0	0	0	0	0	0	0
hsa-miR-509-3-5p	0	0	0	0	0	0	0	0	0	0
hsa-miR-509-3p	0.103149	0	0	0	0	0	0	0	0	0.011461
hsa-miR-509-5p	0	0	0	0	0	0	0	0	0	0
hsa-miR-5090	0	0	0	0	0	0	0	0	0	0
hsa-miR-5091	0	0	0	0	0	0	0	0	0	0
hsa-miR-5092	0	0	0	0	0	0	0	0	0	0
hsa-miR-5093	0	0	0	0.0890853	0.10857	0.0766495	0	0	0	0.0304783
hsa-miR-5094	0	0	0	0.0890853	0	0	0	0	0	0.00989836
hsa-miR-5095	0	0.104322	0	0	0	0	0	0	0	0.0115914
hsa-miR-5096	0	0	0	0	0	0	0	0	0	0
hsa-miR-510-3p	0	0	0	0	0	0	0	0	0	0
hsa-miR-510-5p	0	0	0	0	0	0	0	0	0	0
hsa-miR-5100	1.75353	1.25187	0.386966	0.712682	1.0857	0.766495	0.607794	1.91004	1.97199	1.16079
hsa-miR-511-3p	0	0	0	0	0	0	0	0	0	0
hsa-miR-511-5p	0	0	0	0	0	0	0.101299	0	0	0.0112554
hsa-miR-512-3p	0	0	0	0	0	0	0	0	0	0
hsa-miR-512-5p	0	0	0	0	0	0	0	0	0	0
hsa-miR-513a-3p	0	0	0	0	0	0	0	0	0	0
hsa-miR-513a-5p	0	0	0	0	0	0	0	0	0	0
hsa-miR-513b-3p	0	0	0	0	0	0	0	0	0	0
hsa-miR-513b-5p	0	0	0	0	0	0	0	0	0	0
hsa-miR-513c-3p	0	0	0	0	0	0	0.101299	0	0	0.0112554
hsa-miR-513c-5p	0	0	0	0.178171	0	0	0	0	0	0.0197967
hsa-miR-514a-3p	0	0	0	0	0	0	0	0	0	0
hsa-miR-514a-5p	0	0	0.0552808	0	0	0	0.101299	0	0	0.0173978
hsa-miR-514b-3p	0	0	0	0	0	0	0	0	0	0
hsa-miR-514b-5p	0	0	0	0	0	0	0	0	0	0
hsa-miR-515-3p	0	0	0	0	0	0	0	0	0	0
hsa-miR-515-5p	0	0	0	0	0	0	0	0	0	0
hsa-miR-516a-3p	0	0	0	0	0	0	0	0	0	0
hsa-miR-516a-5p	0	0	0	0	0	0	0	0	0	0
hsa-miR-516b-3p	0	0	0	0	0	0	0	0	0	0
hsa-miR-516b-5p	0	0	0	0	0	0	0	0	0	0
hsa-miR-517-5p	0	0	0	0	0	0	0	0	0	0
hsa-miR-517a-3p	0	0	0	0	0	0	0	0	0	0
hsa-miR-517b-3p	0	0	0	0	0	0	0	0	0	0
hsa-miR-517c-3p	0	0	0	0	0	0	0	0	0	0
hsa-miR-5186	0	0	0	0	0	0	0	0	0	0
hsa-miR-5187-3p	0	0	0.0552808	0.178171	0	0	0	0	0	0.025939
hsa-miR-5187-5p	0.103149	0	0	0	0	0	0	0	0	0.011461
hsa-miR-5188	0	0	0	0	0	0	0	0	0	0
hsa-miR-5189-3p	0	0	0	0	0	0	0	0	0	0
hsa-miR-5189-5p	0	0	0	0	0.10857	0.0766495	0	0	0	0.02058
hsa-miR-518a-3p	0	0	0	0	0	0	0	0	0	0
hsa-miR-518a-5p	0	0	0	0	0	0	0	0	0	0
hsa-miR-518b	0	0	0	0	0	0	0	0	0	0
hsa-miR-518c-3p	0	0	0	0	0	0	0	0	0	0
hsa-miR-518c-5p	0	0	0	0	0	0	0	0	0	0
hsa-miR-518d-3p	0	0	0	0	0	0	0	0	0	0
hsa-miR-518d-5p	0	0	0.0552808	0	0	0	0	0	0	0.00614231
hsa-miR-518e-3p	0	0	0	0	0	0	0	0	0	0
hsa-miR-518e-5p	0	0	0.0552808	0	0	0	0	0	0	0.00614231
hsa-miR-518f-3p	0	0	0	0	0	0	0	0	0	0
hsa-miR-518f-5p	0	0	0	0	0	0	0	0	0	0
hsa-miR-5190	0	0	0	0	0.10857	0.0766495	0.101299	0	0.219111	0.056181
hsa-miR-5191	0	0	0	0	0	0	0	0	0	0
hsa-miR-5192	0.103149	0.104322	0	0	0.10857	0.0766495	0	0	0	0.0436323
hsa-miR-5193	0	0.104322	0.0552808	0.0890853	0.21714	0.153299	0.303897	0.112355	0	0.115042
hsa-miR-5194	0	0	0	0	0	0	0	0	0	0
hsa-miR-5195-3p	0	0	0.110562	0	0	0	0	0	0	0.0122846
hsa-miR-5195-5p	0	0	0	0	0	0	0	0	0	0
hsa-miR-5196-3p	0	0	0.0552808	0	0	0	0	0.112355	0	0.0186262
hsa-miR-5196-5p	0	0	0	0.178171	0	0	0.405196	0	0.219111	0.0891641
hsa-miR-5197-3p	0.103149	0	0	0	0	0	0	0	0	0.011461
hsa-miR-5197-5p	0	0	0	0	0	0	0.101299	0	0	0.0112554
hsa-miR-519a-3p	0	0	0	0	0	0	0	0	0	0
hsa-miR-519a-5p	0	0	0	0	0	0	0	0	0	0
hsa-miR-519b-3p	0	0.104322	0	0	0	0	0	0	0	0.0115914
hsa-miR-519b-5p	0	0	0	0	0	0	0	0	0	0
hsa-miR-519c-3p	0	0	0	0	0	0	0	0	0	0
hsa-miR-519c-5p	0	0	0	0	0	0	0	0	0	0
hsa-miR-519d-3p	0	0	0	0	0	0	0	0	0	0
hsa-miR-519d-5p	0.309446	0.104322	0.110562	0.178171	0	0	0.303897	0.449421	0	0.161758
hsa-miR-519e-3p	0	0	0	0	0	0	0	0	0	0
hsa-miR-519e-5p	0	0	0	0	0	0	0	0	0	0
hsa-miR-520a-3p	0.103149	0	0	0	0	0	0	0	0	0.011461
hsa-miR-520a-5p	0	0	0	0	0	0	0	0	0	0
hsa-miR-520b	0	0	0	0	0	0	0	0	0	0
hsa-miR-520c-3p	0	0	0	0	0	0	0	0	0	0
hsa-miR-520c-5p	0	0	0	0	0	0	0	0	0	0
hsa-miR-520d-3p	0	0	0	0	0	0	0	0	0	0
hsa-miR-520d-5p	0	0	0	0	0	0	0	0	0	0
hsa-miR-520e	0	0	0	0	0	0	0	0	0	0
hsa-miR-520f-3p	0	0	0	0	0	0	0	0	0	0
hsa-miR-520f-5p	0	0.208644	0	0.0890853	0	0	0.101299	0	0	0.0443365
hsa-miR-520g-3p	0	0	0	0	0	0	0	0	0	0
hsa-miR-520g-5p	0	0	0	0	0	0	0	0	0	0
hsa-miR-520h	0	0	0	0	0	0	0	0	0	0
hsa-miR-521	0	0	0	0	0	0	0	0	0	0
hsa-miR-522-3p	0	0	0	0	0	0	0	0	0	0
hsa-miR-522-5p	0	0	0	0	0	0	0	0	0	0
hsa-miR-523-3p	0	0	0	0	0	0	0	0	0	0
hsa-miR-523-5p	0	0	0	0	0	0	0	0	0	0
hsa-miR-524-3p	0	0	0	0	0	0	0	0	0	0
hsa-miR-524-5p	0	0	0	0	0	0	0	0	0	0
hsa-miR-525-3p	0	0	0	0	0	0	0	0	0	0
hsa-miR-525-5p	0	0	0	0	0	0	0	0	0	0
hsa-miR-526a	0	0	0	0	0	0	0	0	0	0
hsa-miR-526b-3p	0	0	0	0	0	0	0	0	0	0
hsa-miR-526b-5p	0	0	0	0	0	0	0	0	0	0
hsa-miR-527	0	0	0	0	0	0	0	0.112355	0	0.0124839
hsa-miR-532-3p	3.19761	6.98959	1.21618	3.47433	5.1028	3.60253	4.65975	3.48301	4.38221	4.012
hsa-miR-532-5p	54.2562	42.6678	23.9919	81.6912	73.3934	51.8151	58.1456	24.7182	185.367	66.2274
hsa-miR-539-3p	0	0	0	0	0	0	0	0	0	0
hsa-miR-539-5p	0	0	0	0	0	0	0	0	0	0
hsa-miR-541-3p	0.722041	0.625933	0.331685	0.712682	0.32571	0.229949	0	0.224711	0	0.352523
hsa-miR-541-5p	1.75353	1.98212	0.884493	3.47433	2.38854	1.68629	2.22858	0.674132	0	1.67467
hsa-miR-542-3p	202.687	102.34	103.873	100.043	93.1532	65.7653	93.9042	100.558	133.219	110.616
hsa-miR-542-5p	0	0	0	0	0	0	0	0	0	0
hsa-miR-543	5.15743	6.67662	2.37708	7.92859	9.87988	6.97511	8.10392	3.48301	15.3377	7.32438
hsa-miR-544a	0	0	0	0	0	0	0	0	0	0
hsa-miR-544b	0	0	0	0	0	0	0	0	0	0
hsa-miR-545-3p	0	0	0	0	0	0	0	0	0	0
hsa-miR-545-5p	0	0	0	0	0	0	0	0	0	0
hsa-miR-548a-3p	0	0	0	0	0	0	0	0	0	0
hsa-miR-548a-5p	0	0	0	0	0	0	0	0	0	0
hsa-miR-548aa	0	0	0	0	0	0	0	0	0	0
hsa-miR-548ab	0	0	0	0	0	0	0	0	0	0
hsa-miR-548ac	0	0	0	0	0	0	0	0	0	0
hsa-miR-548ad	0	0	0	0	0	0	0	0	0	0
hsa-miR-548ae	0	0	0	0	0	0	0	0	0	0
hsa-miR-548ag	0	0	0	0	0	0	0	0	0	0
hsa-miR-548ah-3p	0	0	0	0	0	0	0	0	0	0
hsa-miR-548ah-5p	0	0	0	0	0	0	0	0	0	0
hsa-miR-548ai	0	0	0	0	0	0	0	0	0	0
hsa-miR-548aj-3p	0	0	0	0	0	0	0	0	0	0
hsa-miR-548aj-5p	0	0	0	0	0	0	0	0	0	0
hsa-miR-548ak	0	0	0	0	0	0	0	0	0	0
hsa-miR-548al	0	0	0	0	0	0	0	0	0	0
hsa-miR-548am-3p	0	0	0	0	0	0	0	0	0	0
hsa-miR-548am-5p	0	0	0	0	0	0	0	0	0	0
hsa-miR-548an	0	0	0	0	0	0	0	0	0	0
hsa-miR-548ao-3p	0	0	0	0	0	0	0	0	0	0
hsa-miR-548ao-5p	0	0	0	0	0	0	0	0	0	0
hsa-miR-548ap-3p	0	0	0	0	0	0	0	0	0	0
hsa-miR-548ap-5p	0	0	0	0	0	0	0	0	0	0
hsa-miR-548aq-3p	0	0	0	0	0	0	0	0	0	0
hsa-miR-548aq-5p	0	0	0	0	0	0	0	0	0	0
hsa-miR-548ar-3p	0	0.208644	0	0	0	0	0	0	0	0.0231827
hsa-miR-548ar-5p	0	0	0	0	0	0	0	0	0	0
hsa-miR-548as-3p	0	0	0	0	0	0	0	0	0	0
hsa-miR-548as-5p	0	0	0	0	0	0	0	0	0	0
hsa-miR-548at-3p	0	0	0	0	0	0	0	0	0	0
hsa-miR-548at-5p	0	0	0	0	0	0	0	0	0	0
hsa-miR-548au-3p	0	0	0.110562	0	0	0	0	0	0	0.0122846
hsa-miR-548au-5p	0	0	0	0	0	0	0	0	0	0
hsa-miR-548av-3p	0	0	0	0	0	0	0	0	0	0
hsa-miR-548av-5p	0	0	0	0	0	0	0	0	0	0
hsa-miR-548aw	0	0	0	0	0	0	0	0	0	0
hsa-miR-548ax	0	0	0	0	0	0	0	0	0	0
hsa-miR-548ay-3p	0	0	0	0	0	0	0	0	0	0
hsa-miR-548ay-5p	0	0	0	0	0	0	0	0	0	0
hsa-miR-548az-3p	0	0	0	0	0	0	0	0	0	0
hsa-miR-548az-5p	0.206297	0	0	0	0	0	0	0	0	0.0229219
hsa-miR-548b-3p	0	0	0	0	0	0	0	0	0	0
hsa-miR-548b-5p	0	0	0	0	0	0	0	0	0	0
hsa-miR-548ba	0	0	0	0	0	0	0	0	0	0
hsa-miR-548c-3p	0	0	0	0	0	0	0	0	0	0
hsa-miR-548c-5p	0	0	0	0	0	0	0	0	0	0
hsa-miR-548d-3p	0.103149	0.208644	0.110562	0	0	0	0.101299	0	0	0.0581837
hsa-miR-548d-5p	0	0	0	0	0	0	0	0	0	0
hsa-miR-548e-3p	0	0	0	0	0.10857	0.0766495	0.202598	0	0	0.0430908
hsa-miR-548e-5p	0	0	0	0	0	0	0	0	0	0
hsa-miR-548f-3p	0	0	0	0	0	0	0	0	0	0
hsa-miR-548f-5p	0.103149	0	0	0.178171	0	0	0	0	0	0.0312577
hsa-miR-548g-3p	0.103149	0	0	0	0	0	0	0	0	0.011461
hsa-miR-548g-5p	0	0	0	0	0	0	0	0	0	0
hsa-miR-548h-3p	0	0	0	0	0	0	0	0	0	0
hsa-miR-548h-5p	0	0	0	0	0	0	0	0	0	0
hsa-miR-548i	0	0	0	0	0	0	0	0	0	0
hsa-miR-548j-3p	0	0	0	0	0	0	0	0	0	0
hsa-miR-548j-5p	0	0	0	0	0	0	0	0	0	0
hsa-miR-548k	0	0	0	0	0	0	0	0	0	0
hsa-miR-548l	0	0	0	0	0	0	0.202598	0	0	0.0225109
hsa-miR-548m	0	0	0	0	0	0	0	0	0	0
hsa-miR-548n	0	0	0	0	0	0	0	0	0	0
hsa-miR-548o-3p	0	0	0	0	0	0	0	0	0	0
hsa-miR-548o-5p	0	0	0	0	0	0	0	0	0	0
hsa-miR-548p	0	0	0	0	0.10857	0.0766495	0	0	0	0.02058
hsa-miR-548q	0	0	0	0	0	0	0	0	0	0
hsa-miR-548s	0	0	0	0	0	0	0	0	0	0
hsa-miR-548t-3p	0	0	0	0	0	0	0	0	0	0
hsa-miR-548t-5p	0	0	0	0	0	0	0	0	0	0
hsa-miR-548u	0	0	0.0552808	0	0	0	0	0	0	0.00614231
hsa-miR-548v	0	0	0	0	0	0	0	0	0	0
hsa-miR-548w	0	0	0	0	0	0	0	0	0	0
hsa-miR-548x-3p	0	0	0	0	0	0	0	0	0	0
hsa-miR-548x-5p	0	0	0	0	0	0	0	0	0	0
hsa-miR-548y	0	0	0	0	0	0	0	0	0	0
hsa-miR-548z	0	0	0	0	0	0	0	0	0	0
hsa-miR-549a	0	0	0	0	0	0	0	0	0	0
hsa-miR-550a-3-5p	0	0	0	0	0	0	0	0	0	0
hsa-miR-550a-3p	0	0	0	0	0	0	0	0	0	0
hsa-miR-550a-5p	0	0	0	0	0	0	0	0	0	0
hsa-miR-550b-2-5p	0	0	0	0	0	0	0	0	0	0
hsa-miR-550b-3p	0	0	0	0	0	0	0	0	0	0
hsa-miR-551a	0	0	0	0	0	0	0	0	0	0
hsa-miR-551b-3p	0	0	0	0	0	0	0	0	0	0
hsa-miR-551b-5p	0	0.104322	0	0.0890853	0	0	0	0	0	0.0214897
hsa-miR-552-3p	0	0	0	0	0	0	0	0	0	0
hsa-miR-552-5p	0	0	0	0	0	0	0	0	0	0
hsa-miR-553	0	0	0	0	0	0	0	0	0	0
hsa-miR-554	0	0	0	0	0	0	0	0	0	0
hsa-miR-555	0	0	0	0	0	0	0	0	0	0
hsa-miR-556-3p	0	0	0	0	0	0	0	0	0	0
hsa-miR-556-5p	0	0	0	0	0.10857	0.0766495	0	0	0	0.02058
hsa-miR-557	0	0	0	0	0	0	0	0	0	0
hsa-miR-5571-3p	0	0	0	0	0	0	0	0	0	0
hsa-miR-5571-5p	0	0	0	0	0	0	0	0	0	0
hsa-miR-5572	0	0	0	0	0	0	0	0	0	0
hsa-miR-5579-3p	0	0	0	0	0	0	0	0	0	0
hsa-miR-5579-5p	0	0	0	0	0	0	0	0	0	0
hsa-miR-558	0	0	0	0	0	0	0	0	0	0
hsa-miR-5580-3p	0	0	0	0	0	0	0	0	0	0
hsa-miR-5580-5p	0	0	0	0	0	0	0	0	0	0
hsa-miR-5581-3p	0	0	0	0	0	0	0	0	0	0
hsa-miR-5581-5p	0	0	0	0	0	0	0	0	0	0
hsa-miR-5582-3p	0	0	0	0	0	0	0	0	0	0
hsa-miR-5582-5p	0	0	0	0	0	0	0	0	0	0
hsa-miR-5583-3p	0	0	0	0	0	0	0	0	0	0
hsa-miR-5583-5p	0	0	0	0	0	0	0	0	0	0
hsa-miR-5584-3p	0	0	0	0	0	0	0	0	0	0
hsa-miR-5584-5p	0	0.208644	0.0552808	0	0.10857	0.0766495	0	0.112355	0	0.0623889
hsa-miR-5585-3p	0.412595	0	0.221123	0.0890853	0.32571	0.229949	0.101299	0	0	0.153307
hsa-miR-5585-5p	0	0	0	0	0	0	0.202598	0	0	0.0225109
hsa-miR-5586-3p	0	0	0	0	0	0	0	0	0	0
hsa-miR-5586-5p	0	0	0	0	0	0	0	0.112355	0	0.0124839
hsa-miR-5587-3p	0	0	0	0	0.10857	0.0766495	0	0	0	0.02058
hsa-miR-5587-5p	0	0	0	0	0	0	0	0	0	0
hsa-miR-5588-3p	0	0	0	0	0	0	0	0	0	0
hsa-miR-5588-5p	0	0	0	0	0	0	0	0	0	0
hsa-miR-5589-3p	0	0	0	0	0	0	0	0	0	0
hsa-miR-5589-5p	0	0	0	0	0	0	0	0	0	0
hsa-miR-559	0	0	0	0	0	0	0	0	0	0
hsa-miR-5590-3p	0	0	0	0	0	0	0	0	0	0
hsa-miR-5590-5p	0	0	0	0	0	0	0	0	0	0
hsa-miR-5591-3p	0	0	0	0	0	0	0	0	0	0
hsa-miR-5591-5p	0	0	0	0	0	0	0	0	0	0
hsa-miR-561-3p	0	0	0	0	0	0	0	0	0	0
hsa-miR-561-5p	0	0	0	0	0	0	0	0	0	0
hsa-miR-562	0	0	0	0	0	0	0	0	0	0
hsa-miR-563	0	0	0	0	0	0	0	0	0	0
hsa-miR-564	0	0	0	0	0	0	0	0	0	0
hsa-miR-566	0.412595	0	0.276404	0	0	0	0.202598	0.449421	0.219111	0.173348
hsa-miR-567	0	0	0	0	0	0	0	0	0	0
hsa-miR-568	0	0	0	0	0	0	0	0	0	0
hsa-miR-5680	3.19761	1.46051	2.5982	1.33628	1.84569	1.30304	2.73507	1.79768	4.82043	2.34384
hsa-miR-5681a	0	0	0.0552808	0	0	0	0	0	0	0.00614231
hsa-miR-5681b	0	0	0	0	0	0	0	0	0	0
hsa-miR-5682	0	0	0	0	0	0	0	0	0	0
hsa-miR-5683	0	0	0	0	0	0	0	0	0	0
hsa-miR-5684	0	0	0	0	0	0	0	0	0	0
hsa-miR-5685	0	0	0	0	0	0	0	0	0	0
hsa-miR-5687	0	0	0	0	0	0	0	0	0	0
hsa-miR-5688	0	0	0	0	0	0	0	0	0	0
hsa-miR-5689	0	0	0	0	0	0	0.101299	0	0	0.0112554
hsa-miR-569	0	0	0	0	0.10857	0.0766495	0	0	0	0.02058
hsa-miR-5690	0	0	0	0	0	0	0	0	0	0
hsa-miR-5691	0	0	0	0.0890853	0.10857	0.0766495	0	0.112355	0	0.0429622
hsa-miR-5692a	0	0	0.0552808	0	0	0	0.101299	0	0	0.0173978
hsa-miR-5692b	0	0	0	0	0	0	0	0	0	0
hsa-miR-5692c	0	0	0	0	0	0	0	0	0	0
hsa-miR-5693	0	0	0	0	0	0	0.101299	0	0	0.0112554
hsa-miR-5694	0	0	0	0	0	0	0	0	0	0
hsa-miR-5695	0	0	0	0	0	0	0	0	0	0
hsa-miR-5696	0	0	0	0	0	0	0	0	0	0
hsa-miR-5697	0	0	0	0	0	0	0	0	0	0
hsa-miR-5698	0	0	0	0	0	0	0	0	0	0
hsa-miR-5699-3p	0	0	0	0	0	0	0	0	0	0
hsa-miR-5699-5p	0	0	0	0	0	0	0	0	0	0
hsa-miR-570-3p	0	0	0	0.0890853	0	0	0	0	0	0.00989836
hsa-miR-570-5p	0	0	0	0	0	0	0	0	0	0
hsa-miR-5700	0	0	0	0	0	0	0	0	0	0
hsa-miR-5701	0.515743	0.104322	0.0552808	0	0	0	0	0.112355	0.657332	0.160559
hsa-miR-5702	0	0	0	0	0	0	0	0	0	0
hsa-miR-5703	0	0	0.0552808	0	0	0	0	0	0	0.00614231
hsa-miR-5704	0	0	0	0	0	0	0	0	0	0
hsa-miR-5705	0	0	0	0	0	0	0	0	0	0
hsa-miR-5706	0	0	0.0552808	0	0	0	0	0	0	0.00614231
hsa-miR-5707	0	0	0	0	0	0	0	0	0.219111	0.0243456
hsa-miR-5708	0	0	0	0	0	0	0	0	0	0
hsa-miR-571	0	0	0	0	0	0	0	0	0	0
hsa-miR-572	0	0	0	0	0	0	0	0	0	0
hsa-miR-573	0	0	0	0	0	0	0	0	0	0
hsa-miR-5739	0	0	0.0552808	0.178171	0	0	0	0	0	0.025939
hsa-miR-574-3p	104.696	122.161	42.4004	117.949	149.718	105.7	152.354	49.2116	193.475	115.296
hsa-miR-574-5p	4.12595	4.38153	2.98517	5.87963	5.86279	4.13907	2.93767	3.82008	13.3657	5.27751
hsa-miR-575	0	0	0.0552808	0	0	0	0	0	0	0.00614231
hsa-miR-576-3p	0	0	0	0	0	0	0	0.112355	0.219111	0.0368295
hsa-miR-576-5p	0	0	0	0	0	0	0.101299	0	0.219111	0.0356011
hsa-miR-577	0	0	0	0	0	0	0	0	0	0
hsa-miR-578	0	0	0	0	0	0	0	0	0	0
hsa-miR-5787	0.309446	0.208644	0.552808	0.178171	0.434281	0.306598	0.303897	0.561776	0.219111	0.341637
hsa-miR-579-3p	0	0	0	0	0	0	0	0	0	0
hsa-miR-579-5p	0	0	0	0	0	0	0	0	0	0
hsa-miR-580-3p	0	0	0	0	0	0	0	0	0	0
hsa-miR-580-5p	0.309446	0	0	0	0	0	0	0	0	0.0343829
hsa-miR-581	0	0	0	0	0	0	0	0	0	0
hsa-miR-582-3p	0	0	0	0	0	0	0	0	0	0
hsa-miR-582-5p	0	0	0	0	0	0	0	0	0	0
hsa-miR-583	0	0	0	0	0	0	0	0	0	0
hsa-miR-584-3p	0	0	0	0	0	0	0	0	0	0
hsa-miR-584-5p	0	0	0	0	0	0	0	0	0	0
hsa-miR-585-3p	0	0	0	0	0	0	0	0	0	0
hsa-miR-585-5p	0	0	0	0	0	0	0	0	0	0
hsa-miR-586	0	0	0	0	0	0	0	0	0.219111	0.0243456
hsa-miR-587	0	0	0	0	0	0	0	0	0	0
hsa-miR-588	0	0	0	0	0	0	0	0	0	0
hsa-miR-589-3p	0	0	0	0	0	0	0	0	0	0
hsa-miR-589-5p	118.312	47.0493	121.286	76.6133	48.2052	34.0324	70.7067	84.1541	77.5651	75.3249
hsa-miR-590-3p	0	0	0	0	0	0	0	0	0	0
hsa-miR-590-5p	0	0	0	0	0	0	0	0	0	0
hsa-miR-591	0	0	0.0552808	0	0	0	0	0	0	0.00614231
hsa-miR-592	0.206297	0	0	0	0	0	0	0	0	0.0229219
hsa-miR-593-3p	0	0	0	0	0	0	0	0.112355	0	0.0124839
hsa-miR-593-5p	0	0	0	0	0	0	0	0	0	0
hsa-miR-595	0	0	0	0	0	0	0	0	0	0
hsa-miR-596	1.75353	0.312967	0.995055	1.06902	0.868561	0.613196	1.31689	1.79768	1.97199	1.18877
hsa-miR-597-3p	0.103149	0	0.0552808	0.267256	0	0	0	0	0	0.0472984
hsa-miR-597-5p	0	0	0	0	0	0	0	0	0	0
hsa-miR-598-3p	0.103149	0	0	0	0	0	0	0	0	0.011461
hsa-miR-598-5p	0	0	0	0	0	0	0	0	0	0
hsa-miR-599	0	0	0	0	0	0	0	0	0	0
hsa-miR-600	0	0	0	0	0	0	0	0	0	0
hsa-miR-601	0	0	0	0	0	0	0	0	0	0
hsa-miR-602	0	0	0	0	0	0	0	0	0	0
hsa-miR-603	0	0	0	0	0	0	0	0	0	0
hsa-miR-604	0	0	0	0	0	0	0	0	0	0
hsa-miR-605-3p	0	0	0	0	0	0	0	0	0	0
hsa-miR-605-5p	0	0	0	0	0	0	0	0	0	0
hsa-miR-606	0.206297	0.625933	0.276404	0.178171	0.10857	0.0766495	0	0.112355	0	0.176042
hsa-miR-6068	0	0	0	0	0	0	0	0	0	0
hsa-miR-6069	0	0	0	0	0	0	0	0	0	0
hsa-miR-607	0	0.104322	0	0	0	0	0	0	0	0.0115914
hsa-miR-6070	0.103149	0	0	0	0	0	0	0.112355	0	0.0239449
hsa-miR-6071	0	0	0	0	0	0	0	0	0	0
hsa-miR-6072	0	0	0	0	0	0	0	0	0	0
hsa-miR-6073	2.88816	3.85992	0.773932	0.979938	1.0857	0.766495	1.72208	1.91004	1.53377	1.72445
hsa-miR-6074	0	0	0	0	0	0	0	0	0	0
hsa-miR-6075	0	0	0	0	0	0	0	0	0	0
hsa-miR-6076	0	0	0	0	0	0	0	0	0	0
hsa-miR-6077	0	0	0	0	0	0	0	0	0	0
hsa-miR-6078	0	0	0	0	0	0	0	0	0	0
hsa-miR-6079	0	0	0	0	0	0	0	0	0	0
hsa-miR-608	0.103149	0.104322	0	0.178171	0	0	0.202598	0	0	0.0653599
hsa-miR-6080	0	0	0.0552808	0	0	0	0	0	0.219111	0.0304879
hsa-miR-6081	0	0	0	0	0	0	0	0	0	0
hsa-miR-6082	0	0	0	0	0	0	0	0	0	0
hsa-miR-6083	0	0	0	0	0	0	0	0	0	0
hsa-miR-6084	0	0	0	0	0	0	0	0	0	0
hsa-miR-6085	0.309446	0.417289	0.276404	0.445426	0.32571	0.229949	0.202598	0.112355	0.219111	0.282032
hsa-miR-6086	0	0	0	0	0	0	0	0	0.219111	0.0243456
hsa-miR-6087	1.34093	0.625933	1.10562	0.356341	0.759991	0.536547	2.73507	1.46062	1.31466	1.1373
hsa-miR-6088	0	0.104322	0	0	0	0	0	0.112355	0	0.0240753
hsa-miR-6089	0.515743	0.521611	0.608089	0.623597	0.32571	0.229949	0.405196	0.224711	0.219111	0.408191
hsa-miR-609	0	0	0.0552808	0	0	0	0	0	0	0.00614231
hsa-miR-6090	0	0	0.0552808	0	0.10857	0.0766495	0.101299	0	0	0.0379777
hsa-miR-610	0	0	0	0	0	0	0	0	0	0
hsa-miR-611	0	0	0	0	0	0	0	0	0	0
hsa-miR-612	0.206297	0.104322	0.0552808	0	0	0	0	0.224711	0	0.0656234
hsa-miR-6124	0	0	0	0	0	0	0.101299	0	0	0.0112554
hsa-miR-6125	0.103149	0	0	0	0	0	0	0.112355	0	0.0239449
hsa-miR-6126	0	0	0	0	0	0	0	0	0	0
hsa-miR-6127	0.515743	0	0.221123	0.0890853	0.10857	0.0766495	0	0.224711	0.438221	0.186011
hsa-miR-6128	0.103149	0	0	0	0	0	0	0	0	0.011461
hsa-miR-6129	0	0	0	0	0.10857	0.0766495	0	0	0	0.02058
hsa-miR-613	0	0	0	0	0	0	0	0	0	0
hsa-miR-6130	0	0	0	0	0	0	0	0	0	0
hsa-miR-6131	1.75353	3.02534	1.87955	1.78171	1.62855	1.14974	0.911691	1.0112	3.28666	1.82533
hsa-miR-6132	0	0	0	0	0	0	0	0	0	0
hsa-miR-6133	0	0.208644	0.165843	0.178171	0.32571	0.229949	0	0.224711	0	0.148114
hsa-miR-6134	0.618892	0.208644	0.608089	0	0	0	0.101299	0.449421	0.657332	0.293742
hsa-miR-614	0	0	0	0	0	0	0	0	0	0
hsa-miR-615-3p	5.57003	19.9255	1.49258	11.1357	6.83992	4.82892	7.90132	9.5502	1.31466	7.61765
hsa-miR-615-5p	0.309446	0.312967	0.0552808	0.178171	0	0	0.202598	0.224711	0	0.142575
hsa-miR-616-3p	0	0	0	0	0	0	0	0	0	0
hsa-miR-616-5p	0	0	0.0552808	0	0	0	0	0.112355	0	0.0186262
hsa-miR-6165	0	0	0	0	0	0	0	0	0	0
hsa-miR-617	0	0	0	0	0	0	0	0	0	0
hsa-miR-618	0	0	0.0552808	0	0	0	0	0	0.219111	0.0304879
hsa-miR-619-3p	0	0	0	0	0	0	0	0	0	0
hsa-miR-619-5p	1.03149	0.312967	0.221123	0.356341	0	0	0.202598	0.112355	0.438221	0.297232
hsa-miR-620	0	0	0	0	0	0	0	0	0	0
hsa-miR-621	0	0	0	0	0	0	0	0	0	0
hsa-miR-622	0	0	0	0	0	0	0	0	0	0
hsa-miR-623	0	0	0	0	0	0	0	0	0	0
hsa-miR-624-3p	0	0	0	0	0	0	0	0	0	0
hsa-miR-624-5p	0.103149	0	0	0	0	0	0	0	0	0.011461
hsa-miR-625-3p	0	0	0.0552808	0	0	0	0	0	0	0.00614231
hsa-miR-625-5p	0	0	0	0	0	0	0	0	0	0
hsa-miR-626	0	0	0	0	0	0	0	0	0	0
hsa-miR-627-3p	0	0	0	0	0	0	0	0	0	0
hsa-miR-627-5p	0	0	0	0	0	0	0	0	0	0
hsa-miR-628-3p	0.103149	0	0	0	0.21714	0.153299	0	0.224711	0.438221	0.12628
hsa-miR-628-5p	0	0.104322	0	0	0	0	0	0	0	0.0115914
hsa-miR-629-3p	0	0	0	0	0	0	0	0	0	0
hsa-miR-629-5p	0	0	0	0	0	0	0	0	0	0
hsa-miR-630	0	0	0	0	0	0	0	0	0	0
hsa-miR-631	0	0	0.0552808	0	0	0	0	0	0	0.00614231
hsa-miR-632	0	0	0	0	0	0	0	0	0	0
hsa-miR-633	0	0	0	0	0	0	0	0	0	0
hsa-miR-634	0	0	0	0	0	0	0	0.112355	0	0.0124839
hsa-miR-635	0	0	0	0	0	0	0	0	0	0
hsa-miR-636	0	0	0	0	0	0	0	0	0	0
hsa-miR-637	0	0	0	0	0	0	0	0	0	0
hsa-miR-638	0.103149	0	0	0	0	0	0	0.112355	0	0.0239449
hsa-miR-639	0	0	0	0	0	0	0	0	0	0
hsa-miR-640	0	0	0	0	0	0	0	0	0	0
hsa-miR-641	0	0	0	0	0	0	0	0.112355	0	0.0124839
hsa-miR-642a-3p	0	0	0	0	0	0	0	0	0	0
hsa-miR-642a-5p	0	0	0	0	0	0	0	0	0	0
hsa-miR-642b-3p	0	0	0	0	0	0	0	0	0	0
hsa-miR-642b-5p	0	0	0	0	0	0	0	0	0	0
hsa-miR-643	0	0	0	0	0	0	0	0	0	0
hsa-miR-644a	0	0	0	0	0	0	0	0	0	0
hsa-miR-645	0	0	0	0	0	0	0	0	0	0
hsa-miR-646	0	0	0	0	0	0	0	0	0	0
hsa-miR-647	0.103149	0	0	0.0890853	0	0	0	0	0	0.0213593
hsa-miR-648	0	0	0	0	0	0	0	0	0	0
hsa-miR-649	0	0	0.0552808	0	0	0	0	0	0	0.00614231
hsa-miR-6499-3p	0	0	0	0	0	0	0	0	0	0
hsa-miR-6499-5p	0	0	0.0552808	0	0	0	0.101299	0.112355	0	0.0298817
hsa-miR-650	0.103149	0	0	0	0	0	0	0	0	0.011461
hsa-miR-6500-3p	0.103149	0	0	0	0.21714	0.153299	0	0	0	0.0526209
hsa-miR-6500-5p	0	0	0	0	0	0	0	0	0	0
hsa-miR-6501-3p	0	0	0	0	0	0	0	0	0	0
hsa-miR-6501-5p	0	0	0	0.0890853	0.10857	0.0766495	0.101299	0.224711	0	0.0667016
hsa-miR-6502-3p	0	0	0	0	0	0	0	0	0	0
hsa-miR-6502-5p	0	0	0	0	0	0	0	0	0	0
hsa-miR-6503-3p	0	0	0	0	0	0	0	0	0	0
hsa-miR-6503-5p	0	0.104322	0.0552808	0	0	0	0	0	0	0.0177337
hsa-miR-6504-3p	0	0	0	0	0	0	0	0	0	0
hsa-miR-6504-5p	0	0	0.0552808	0	0	0	0	0	0	0.00614231
hsa-miR-6505-3p	0	0	0	0	0	0	0	0	0	0
hsa-miR-6505-5p	0	0	0	0	0	0	0	0	0	0
hsa-miR-6506-3p	0	0	0	0	0	0	0	0	0	0
hsa-miR-6506-5p	0	0	0	0	0	0	0	0	0	0
hsa-miR-6507-3p	0	0	0	0	0	0	0	0	0	0
hsa-miR-6507-5p	0	0	0	0	0	0	0	0	0	0
hsa-miR-6508-3p	0	0	0	0	0	0	0	0	0	0
hsa-miR-6508-5p	0	0	0	0	0	0	0	0	0	0
hsa-miR-6509-3p	0	0	0	0	0	0	0	0	0	0
hsa-miR-6509-5p	0	0	0.0552808	0	0	0	0	0	0	0.00614231
hsa-miR-651-3p	0	0	0	0	0	0	0	0	0	0
hsa-miR-651-5p	0	0	0	0	0	0	0	0	0	0
hsa-miR-6510-3p	0	0	0.0552808	0	0	0	0	0	0	0.00614231
hsa-miR-6510-5p	0	0.104322	0	0	0	0	0	0.112355	0	0.0240753
hsa-miR-6511a-3p	0.103149	0	0.0552808	0	0.10857	0.0766495	0	0	0	0.0381832
hsa-miR-6511a-5p	0	0	0	0	0	0	0	0	0	0
hsa-miR-6511b-3p	0.103149	0	0	0	0	0	0	0	0	0.011461
hsa-miR-6511b-5p	0	0	0	0	0	0	0	0	0	0
hsa-miR-6512-3p	0	0	0	0	0	0	0	0	0	0
hsa-miR-6512-5p	0	0	0	0	0	0	0	0.112355	0	0.0124839
hsa-miR-6513-3p	0	0	0	0	0	0	0	0	0	0
hsa-miR-6513-5p	0	0	0	0	0	0	0	0	0	0
hsa-miR-6514-3p	0	0	0	0	0	0	0	0	0.219111	0.0243456
hsa-miR-6514-5p	0	0	0.0552808	0	0	0	0	0	0	0.00614231
hsa-miR-6515-3p	0	0	0	0	0	0	0	0	0	0
hsa-miR-6515-5p	0	0	0.0552808	0	0	0	0	0.112355	0	0.0186262
hsa-miR-6516-3p	0	0.104322	0	0	0	0	0	0	0	0.0115914
hsa-miR-6516-5p	0.206297	0.104322	0	0.178171	0	0	0	0	0	0.05431
hsa-miR-652-3p	15.8849	14.9181	8.84493	18.3516	22.5826	15.9431	20.4624	8.20193	43.603	18.7547
hsa-miR-652-5p	0	0	0	0	0	0	0	0	0	0
hsa-miR-653-3p	0	0	0	0	0	0	0	0	0	0
hsa-miR-653-5p	0	0	0	0	0	0	0	0	0	0
hsa-miR-654-3p	0	0.521611	0	0.0890853	0	0	0.303897	0	0.438221	0.150313
hsa-miR-654-5p	0	0.208644	0.0552808	0.0890853	0.10857	0.0766495	0	0	0.438221	0.108495
hsa-miR-655-3p	0.206297	0.104322	0	0	0.21714	0.153299	0	0	0	0.0756732
[truncated: 580 more rows]

## Sheet: hsa piRNAs
Table S3 [C]: human piRNA readcounts normalized to library sizes in reads per million (rpm).
piRNA name	Animal 1	Animal 2	Animal 3	Animal 4	Animal 5	Animal 6	Animal 7	Animal 8	Animal 9	MEAN
piR-30025	0	0	0	0	0	0	0	0	0	0
piR-30026	0	0	0	0	0	0	0	0	0.219111	0.0243456
piR-30027	0	0	0	0	0	0	0	0	0	0
piR-30028	0	0	0	0	0	0	0	0	0	0
piR-30029	0	0	0	0	0	0	0	0	0	0
piR-30030	0	0	0.0552808	0	0	0	0	0	0	0.00614231
piR-30031	0	0	0	0	0	0	0	0	0	0
piR-30032	0	0	0	0	0	0	0	0	0	0
piR-30033	0	0	0	0	0	0	0.101299	0	0	0.0112554
piR-30034	0.103149	0	0	0	0	0	0	0	0	0.011461
piR-30035	0.103149	0	0.0552808	0.0890853	0	0	0	0	0	0.0275016
piR-30036	0.103149	0	0.0552808	0	0	0	0	0	0.219111	0.0419489
piR-30037	0	0	0	0	0.10857	0	0	0	0	0.0120634
piR-30038	0	0	0.0552808	0.0890853	0	0	0	0	0	0.0160407
piR-30039	0	0	0	0	0	0	0	0	0	0
piR-30040	0	0	0	0	0	0	0	0	0	0
piR-30041	0	0	0	0	0	0	0	0	0	0
piR-30042	0	0	0	0	0	0	0	0	0	0
piR-30043	0	0	0.0552808	0	0	0	0.101299	0	0	0.0173978
piR-30044	0	0	0	0	0	0	0	0	0	0
piR-30045	0	0	0.110562	0	0	0	0	0	0	0.0122846
piR-30046	0	0	0	0	0	0	0	0	0	0
piR-30047	0	0	0	0	0	0	0	0	0	0
piR-30048	0	0	0	0	0	0	0	0	0	0
piR-30049	0	0	0	0	0	0	0	0	0	0
piR-30050	0	0.104322	0	0.0890853	0	0	0	0	0.219111	0.0458353
piR-30051	0	0	0	0	0	0	0	0	0	0
piR-30052	0.103149	0	0	0	0.10857	0.0766495	0.202598	0	0	0.0545518
piR-30053	0.103149	0.104322	0.0552808	0.178171	0	0	0	0.112355	0	0.0614753
piR-30054	0	0	0	0	0	0	0	0	0	0
piR-30055	0	0	0.110562	0.0890853	0.10857	0.153299	0.101299	0.112355	0.438221	0.12371
piR-30056	0.206297	0	0.110562	0	0	0.0766495	0.202598	0	0	0.0662341
piR-30057	0.309446	0	0.165843	0.0890853	0.32571	0.229949	0.506495	0.112355	0.657332	0.266246
piR-30058	0	0	0	0	0.10857	0	0	0	0.219111	0.036409
piR-30059	0	0	0	0	0	0	0	0.112355	0	0.0124839
piR-30060	0	0	0.110562	0	0.10857	0	0	0	0	0.024348
piR-30061	0	0	0.0552808	0	0	0	0	0	0.219111	0.0304879
piR-30062	0	0	0	0	0	0	0	0	0	0
piR-30063	0.103149	0.208644	0.110562	0	0	0.0766495	0.202598	0	0	0.0779558
piR-30064	0	0	0	0	0	0	0	0	0	0
piR-30065	0	0	0.110562	0.178171	0	0	0	0	0	0.0320814
piR-30066	0.309446	0	0	0	0	0	0.101299	0	0.219111	0.0699839
piR-30067	0	0.104322	0.110562	0	0	0	0	0	0	0.023876
piR-30068	0	0	0	0	0	0	0	0	0	0
piR-30069	0	0	0	0	0	0	0	0	0	0
piR-30070	0	0	0.0552808	0.0890853	0	0.153299	0	0.112355	0	0.0455578
piR-30071	0	0.104322	0	0.0890853	0	0	0	0	0	0.0214897
piR-30072	0	0	0.0552808	0	0	0	0	0	0	0.00614231
piR-30073	0	0	0	0	0	0	0	0	0	0
piR-30074	0	0	0	0	0	0	0	0	0	0
piR-30075	0	0	0.110562	0.178171	0	0.153299	0	0	0.219111	0.0734602
piR-30076	0.103149	0	0	0	0	0	0	0	0	0.011461
piR-30077	0.103149	0.104322	0.0552808	0.178171	0.434281	0.0766495	0	0	0.438221	0.154453
piR-30078	0	0	0	0	0	0	0	0	0	0
piR-30079	0	0	0	0	0	0	0	0	0	0
piR-30080	0	0	0	0	0	0	0	0	0	0
piR-30081	0	0	0	0	0	0	0.101299	0	0	0.0112554
piR-30082	0	0	0	0	0.21714	0	0	0	0	0.0241267
piR-30083	0.206297	0.104322	0	0.0890853	0	0	0	0	0	0.0444116
piR-30084	0	0	0	0	0	0	0	0	0	0
piR-30085	0	0	0	0	0	0	0	0	0	0
piR-30086	0	0	0	0	0	0	0	0	0	0
piR-30087	0	0	0	0	0	0	0	0	0	0
piR-30088	0.103149	0	0	0	0	0	0	0.112355	0	0.0239449
piR-30089	0	0.104322	0	0	0	0	0	0	0	0.0115914
piR-30090	0	0	0	0	0	0	0	0	0	0
piR-30091	0.722041	0	0.552808	0.178171	0	0.306598	0	0.224711	0	0.220481
piR-30092	0.103149	0	0	0	0	0	0	0	0.219111	0.0358066
piR-30093	0	0.104322	0.0552808	0	0	0	0	0	0	0.0177337
piR-30094	0	0	0	0	0	0	0	0	0	0
piR-30095	0	0	0	0	0	0	0	0	0	0
piR-30096	0	0	0	0	0	0	0	0	0	0
piR-30097	0	0	0	0	0	0	0	0	0	0
piR-30098	0	0	0	0	0	0	0	0	0	0
piR-30099	0	0	0.165843	0	0	0	0	0	0	0.0184269
piR-30100	0	0	0	0	0	0	0	0	0	0
piR-30101	0	0	0	0	0	0	0	0	0	0
piR-30102	0	0	0	0	0	0	0	0	0	0
piR-30103	0	0	0.0552808	0	0	0	0	0	0	0.00614231
piR-30104	0	0	0	0	0	0	0	0	0	0
piR-30105	0.103149	0.104322	0	0	0	0	0	0	0	0.0230523
piR-30106	0.103149	0	0.0552808	0	0	0	0	0	0	0.0176033
piR-30107	0	0	0.0552808	0	0	0	0	0.224711	0	0.0311102
piR-30108	0	0	0	0	0	0	0	0	0	0
piR-30109	0	0	0	0	0	0	0	0	0	0
piR-30110	0	0	0	0	0	0	0	0	0	0
piR-30111	0	0	0	0	0	0	0	0	0	0
piR-30112	0.825189	1.77348	0.552808	0.623597	0.977131	0	1.41819	0.337066	6.3542	1.42907
piR-30113	0.309446	0.312967	0	0.0890853	0.10857	0.0766495	0.303897	0	1.75288	0.328167
piR-30114	0	0	0	0	0	0	0	0	0	0
piR-30115	0	0.208644	0	0	0	0	0	0	0.219111	0.0475283
piR-30116	0	0	0	0	0	0	0	0	0.219111	0.0243456
piR-30117	0	0	0	0	0	0	0	0	0	0
piR-30118	0	0	0	0	0	0	0	0	0	0
piR-30119	0	0	0	0.0890853	0	0	0	0	0	0.00989836
piR-30120	0	0	0.0552808	0.0890853	0	0	0	0	0.219111	0.0403863
piR-30121	0	0	0	0	0	0	0	0	0	0
piR-30122	0.103149	0	0	0	0	0	0	0	0	0.011461
piR-30123	0.103149	0.104322	0	0	0	0.153299	0	0	0	0.0400855
piR-30124	0	0	0	0.0890853	0	0	0	0	0	0.00989836
piR-30125	0	0	0	0	0	0	0	0	0	0
piR-30126	0	0	0	0.178171	0	0	0.202598	0	0.219111	0.0666532
piR-30127	1.54723	0.9389	0.829213	0.979938	1.62855	0.306598	0.709093	0.898842	0.219111	0.895275
piR-30128	0	0.104322	0	0	0	0	0	0	0	0.0115914
piR-30129	0	0.104322	0	0	0	0	0	0	0.219111	0.035937
piR-30130	0	0	0	0	0	0	0	0	0	0
piR-30131	0	0	0	0	0	0	0	0	0	0
piR-30132	0	0	0.110562	0	0	0	0.101299	0	0	0.0235401
piR-30133	0	0	0	0	0	0	0	0	0	0
piR-30134	0	0	0	0	0	0	0	0	0	0
piR-30135	0	0	0	0	0	0	0	0	0	0
piR-30136	0	0	0	0	0	0	0	0	0	0
piR-30137	0	0	0	0	0	0	0	0	0	0
piR-30138	0	0	0	0	0	0	0	0	0	0
piR-30139	0	0	0	0	0	0	0	0	0	0
piR-30140	0	0	0	0	0	0	0	0	0	0
piR-30141	0.103149	0	0	0	0	0	0	0	0	0.011461
piR-30142	0	0	0	0	0	0	0	0	0	0
piR-30143	0.206297	0.104322	0	0.0890853	0	0	0	0	0	0.0444116
piR-30144	0.206297	0.104322	0	0	0	0	0	0	0	0.0345133
piR-30145	0	0	0	0	0	0	0	0	0	0
piR-30146	0.206297	0.104322	0.276404	0.445426	0.10857	0.0766495	0	0.224711	0.657332	0.233301
piR-30147	0	0	0	0	0	0	0	0	0	0
piR-30148	0	0.104322	0.0552808	0	0	0	0	0	0	0.0177337
piR-30149	0	0	0	0	0	0	0	0	0	0
piR-30150	0.103149	0.104322	0	0	0	0	0	0	0	0.0230523
piR-30151	0.103149	0	0.110562	0	0.10857	0	0.101299	0	0	0.0470644
piR-30152	0	0	0.0552808	0	0	0.0766495	0	0.112355	0	0.0271428
piR-30153	0.309446	0	0	0	0.10857	0	0.202598	0	0.219111	0.0933027
piR-30154	0	0	0	0	0	0	0	0	0	0
piR-30155	0	0	0	0	0	0	0	0	0	0
piR-30156	0	0	0	0	0	0	0	0	0	0
piR-30157	0	0	0	0	0	0	0	0	0	0
piR-30158	0	0	0	0	0	0	0	0	0	0
piR-30159	0	0	0	0	0	0	0	0	0	0
piR-30160	0	0	0	0	0	0	0	0	0	0
piR-30161	0	0	0	0	0	0	0	0.112355	0	0.0124839
piR-30162	0	0.104322	0	0	0	0	0	0	0	0.0115914
piR-30163	0	0	0	0	0	0	0	0	0	0
piR-30164	0	0	0	0	0	0	0	0	0	0
piR-30165	0	0	0.0552808	0.0890853	0	0	0	0	0	0.0160407
piR-30166	0.206297	0.104322	0.0552808	0.0890853	0.10857	0	0.506495	0	0	0.118895
piR-30167	0.103149	0	0.0552808	0	0	0	0.101299	0	0	0.0288587
piR-30168	0	0	0	0	0	0	0	0	0	0
piR-30169	0	0	0	0	0	0	0	0	0	0
piR-30170	0	0	0	0.0890853	0	0	0	0	0	0.00989836
piR-30171	0	0	0	0	0	0	0	0	0	0
piR-30172	0	0	0	0	0	0	0	0	0	0
piR-30173	0	0	0	0	0	0	0	0	0	0
piR-30174	0	0	0	0	0	0	0	0	0	0
piR-30175	0	0	0	0	0	0	0	0	0	0
piR-30176	0	0	0	0	0	0	0	0	0	0
piR-30177	0	0	0	0	0	0	0.101299	0	0	0.0112554
piR-30178	0	0.104322	0	0.178171	0	0	0	0	0	0.0313881
piR-30179	0.722041	0	0.110562	0.356341	0.32571	0	0.101299	0.112355	0	0.192034
piR-30180	0	0	0	0	0	0	0	0	0	0
piR-30181	0	0	0.0552808	0	0	0	0	0	0	0.00614231
piR-30182	0.309446	0.208644	0.386966	0.267256	0.434281	0.0766495	0.101299	0.337066	0	0.235734
piR-30183	0	0.208644	0.0552808	0.0890853	0	0	0	0	0	0.0392234
piR-30184	0.103149	0.208644	0.165843	0	0.21714	0	0	0.112355	0.219111	0.114027
piR-30185	0.103149	0	0	0	0	0	0	0	0	0.011461
piR-30186	0	0	0.110562	0	0.10857	0	0	0	0	0.024348
piR-30187	0	0	0	0	0	0	0	0	0	0
piR-30188	0.928338	0.521611	0.110562	0.267256	0.10857	0.0766495	0.506495	0.112355	0.657332	0.365463
piR-30189	0	0	0	0	0	0	0	0	0	0
piR-30190	0	0	0	0	0	0	0	0	0	0
piR-30191	0	0	0	0	0	0	0	0	0	0
piR-30192	0	0	0	0	0	0	0	0	0	0
piR-30193	0.309446	0	0.165843	0	0.21714	0	0.101299	0.112355	0.219111	0.125022
piR-30194	0.103149	0	0	0	0	0	0	0	0	0.011461
piR-30195	0	0	0.0552808	0	0	0.0766495	0	0	0	0.0146589
piR-30196	0.103149	0	0	0.267256	0	0.0766495	0	0	0	0.0496727
piR-30197	0	0	0.110562	0.0890853	0	0	0.101299	0.112355	0	0.0459224
piR-30198	0	0	0	0	0	0	0	0	0	0
piR-30199	0	0	0	0.178171	0	0	0	0	0	0.0197967
piR-30200	0	0	0	0	0	0	0	0	0	0
piR-30201	0	0	0	0	0	0	0	0	0.219111	0.0243456
piR-30202	0	0	0	0	0	0	0	0	0	0
piR-30203	0	0	0.0552808	0.623597	0	0.153299	0	0	0	0.0924641
piR-30204	0.103149	0.104322	0	0	0	0	0	0	0	0.0230523
piR-30205	0	0	0.0552808	0	0	0	0	0.112355	0	0.0186262
piR-30206	0.103149	0	0	0	0	0	0	0	0	0.011461
piR-30207	0.103149	0	0	0	0	0	0	0	0	0.011461
piR-30208	0	0	0.0552808	0	0	0	0	0	0	0.00614231
piR-30209	0	0	0	0	0	0	0	0	0	0
piR-30210	0	0	0	0	0	0	0	0	0	0
piR-30211	0	0	0.0552808	0.0890853	0	0.0766495	0	0.112355	0	0.0370412
piR-30212	0	0	0	0	0	0	0	0	0	0
piR-30213	0	0	0	0	0	0	0	0	0	0
piR-30214	0	0	0	0	0	0	0	0	0	0
piR-30215	0	0	0	0	0	0	0	0	0	0
piR-30216	0	0	0	0	0	0	0	0	0	0
piR-30217	0	0	0.0552808	0	0	0.153299	0	0	0	0.0231755
piR-30218	0	0	0	0	0	0	0	0	0	0
piR-30219	0	0	0	0	0.10857	0	0	0	0	0.0120634
piR-30220	0.103149	0	0	0	0.10857	0	0	0	0	0.0235243
piR-30221	0	0	0	0	0	0	0	0	0	0
piR-30222	0.103149	0	0	0	0.10857	0	0	0	0	0.0235243
piR-30223	0.103149	0	0	0	0	0	0	0	0	0.011461
piR-30224	0	0	0	0	0	0	0	0	0	0
piR-30225	0	0	0	0	0	0	0	0	0	0
piR-30226	0	0	0	0	0	0	0	0	0.219111	0.0243456
piR-30227	0	0	0.0552808	0	0	0	0	0	0	0.00614231
piR-30228	0	0.104322	0	0.0890853	0.21714	0	0.202598	0	0	0.0681273
piR-30229	9.18023	8.4501	4.09078	3.47433	3.47425	3.29593	4.76105	6.62896	7.88798	5.69373
piR-30230	0.103149	0	0	0	0	0	0	0	0	0.011461
piR-30231	0	0	0	0	0.10857	0	0	0	0	0.0120634
piR-30232	0	0	0	0	0	0	0	0	0.219111	0.0243456
piR-30233	0	0	0.386966	0.267256	0.21714	0	0.101299	0	0	0.108073
piR-30234	0	0	0.0552808	0	0	0	0	0	0	0.00614231
piR-30235	0	0	0	0	0	0	0	0	0	0
piR-30236	0	0	0	0	0	0	0	0	0	0
piR-30237	0.103149	0	0	0	0	0	0	0	0	0.011461
piR-30238	0	0	0	0	0.10857	0	0	0.112355	0	0.0245473
piR-30239	0	0.104322	0	0	0	0	0	0	0	0.0115914
piR-30240	0.206297	0.208644	0.276404	0.178171	0.10857	0.229949	0	0.337066	0	0.171678
piR-30241	0	0	0	0.0890853	0	0	0.101299	0	0	0.0211538
piR-30242	0	0	0	0	0	0	0	0	0	0
piR-30243	0	0	0	0	0	0	0	0	0	0
piR-30244	0.206297	0	0.0552808	0.178171	0.542851	0	0.101299	0.224711	0.438221	0.194092
piR-30245	0	0	0.110562	0.0890853	0	0.0766495	0	0	0.219111	0.0550452
piR-30246	0.515743	0.104322	0	0	0	0	0	0	0	0.0688962
piR-30247	0	0	0	0	0	0	0	0	0	0
piR-30248	0	0	0	0	0.10857	0	0	0	0	0.0120634
piR-30249	0	0	0	0	0	0	0	0	0	0
piR-30250	0	0	0	0.0890853	0	0	0	0	0	0.00989836
piR-30251	0	0	0	0	0	0	0	0	0	0
piR-30252	0	0	0	0	0	0	0	0	0	0
piR-30253	0	0	0	0	0	0	0	0	0	0
piR-30254	0	0	0	0	0	0	0	0	0	0
piR-30255	0.206297	0	0.110562	0.178171	0.10857	0.0766495	0.101299	0	0.438221	0.13553
piR-30256	0	0	0	0	0	0	0	0	0	0
piR-30257	0.103149	0	0.110562	0.0890853	0	0	0	0	0	0.033644
piR-30258	0	0	0	0	0	0	0	0	0	0
piR-30259	0	0	0	0	0	0	0	0	0	0
piR-30260	0	0	0	0	0	0	0	0	0	0
piR-30261	0	0	0.110562	0	0	0	0	0	0	0.0122846
piR-30262	0	0	0	0	0	0	0.101299	0	0	0.0112554
piR-30263	0	0	0	0	0.10857	0	0	0	0	0.0120634
piR-30264	0	0	0	0	0	0	0	0	0	0
piR-30265	0	0.104322	0	0.0890853	0	0	0	0.224711	0	0.0464576
piR-30266	0	0	0	0	0.10857	0	0	0	0	0.0120634
piR-30267	0	0.104322	0.0552808	0	0	0.0766495	0	0	0	0.0262503
piR-30268	0	0	0	0	0	0	0	0	0	0
piR-30269	0	0	0	0	0	0	0	0	0	0
piR-30270	0.103149	0	0	0	0	0	0	0	0	0.011461
piR-30271	0	0	0	0	0	0	0	0	0	0
piR-30272	0.928338	0.104322	0.331685	0.0890853	0	0.0766495	0.202598	0.224711	0.657332	0.290524
piR-30273	0	0	0	0	0.21714	0.0766495	0.101299	0.112355	0	0.0563827
piR-30274	0.206297	0	0.276404	0.178171	0	0.0766495	0	0.112355	0	0.0944308
piR-30275	0	0	0.0552808	0	0	0	0	0	0	0.00614231
piR-30276	0	0	0	0	0	0	0	0	0	0
piR-30277	0	0	0	0	0	0	0	0	0	0
piR-30278	0	0	0	0.0890853	0.21714	0.0766495	0.101299	0	0	0.0537971
piR-30279	0	0	0	0	0	0	0	0	0	0
piR-30280	0	0	0	0	0	0	0	0	0	0
piR-30281	2.47557	0.417289	4.97528	1.15811	0.868561	1.30304	1.62078	2.35946	0.657332	1.75949
piR-30282	0	0	0	0	0	0	0	0.112355	0	0.0124839
piR-30283	0	0	0.0552808	0.178171	0	0	0	0	0	0.025939
piR-30284	0	0	0	0.0890853	0	0	0	0	0	0.00989836
piR-30285	0	0	0.0552808	0.178171	0	0	0	0	0	0.025939
piR-30286	0	0	0	0	0	0	0	0	0	0
piR-30287	0.103149	0	0	0	0.10857	0	0	0	0	0.0235243
piR-30288	0	0	0	0	0	0	0	0	0	0
piR-30289	0	0	0	0	0	0	0	0	0	0
piR-30290	0	0	0	0	0	0	0	0	0	0
piR-30291	0.103149	0	0	0	0	0	0.101299	0	0.438221	0.0714076
piR-30292	0	0	0	0	0	0	0	0	0	0
piR-30293	0	0	0	0	0	0	0	0	0	0
piR-30294	0	0	0	0	0	0	0	0	0	0
piR-30295	0	0	0	0	0	0	0	0	0	0
piR-30296	0	0	0	0	0.10857	0	0.101299	0	0	0.0233188
piR-30297	0	0	0	0	0	0	0	0	0	0
piR-30298	0	0	0	0	0	0	0	0	0	0
piR-30299	0	0	0	0	0	0	0	0	0.219111	0.0243456
piR-30300	0	0	0	0	0	0	0	0	0	0
piR-30301	0	0	0.0552808	0	0	0	0	0	0	0.00614231
piR-30302	0.309446	0.104322	0.276404	0.267256	0.21714	0.0766495	0.101299	0.224711	0	0.175248
piR-30303	0	0	0	0	0	0	0	0	0	0
piR-30304	0	0.104322	0	0	0	0	0	0	0	0.0115914
piR-30305	0	0	0.110562	0.0890853	0	0	0	0	0	0.022183
piR-30306	0	0	0	0	0	0	0	0	0	0
piR-30307	0	0	0	0	0	0	0	0	0	0
piR-30308	0	0	0	0	0	0	0	0	0	0
piR-30309	0	0.104322	0	0.0890853	0	0	0	0	0	0.0214897
piR-30310	0	0	0	0	0	0	0	0	0	0
piR-30311	0	0	0	0	0	0	0	0	0	0
piR-30312	0	0	0	0	0	0	0	0	0	0
piR-30313	0	0	0	0	0	0	0	0	0	0
piR-30314	0	0	0	0	0	0	0.202598	0	0.219111	0.0468565
piR-30315	0	0	0	0	0	0	0	0	0	0
piR-30316	0	0	0.0552808	0	0	0	0	0	0	0.00614231
piR-30317	0	0	0	0	0.10857	0	0	0	0	0.0120634
piR-30318	0	0	0	0	0	0	0	0	0	0
piR-30319	0	0	0	0	0	0	0	0	0	0
piR-30320	0	0	0	0	0	0.0766495	0	0	0	0.00851661
piR-30321	0	0	0	0	0	0	0	0	0	0
piR-30322	0	0	0	0	0	0	0	0	0	0
piR-30323	0	0	0	0	0	0	0	0.112355	0	0.0124839
piR-30324	0	0	0	0	0	0	0	0	0	0
piR-30325	0	0	0	0	0	0	0	0	0	0
piR-30326	0	0	0	0.0890853	0	0.0766495	0.101299	0	0.219111	0.054016
piR-30327	0	0	0	0	0	0.0766495	0	0	0	0.00851661
piR-30328	0	0	0	0	0	0	0	0	0	0
piR-30329	0	0	0	0	0	0	0	0	0	0
piR-30330	0.825189	0	0	0.178171	0.21714	0.153299	0	0	0	0.152644
piR-30331	0	0	0	0.0890853	0	0	0	0	0	0.00989836
piR-30332	0.103149	0	0	0	0.10857	0	0	0	0	0.0235243
piR-30333	0	0	0	0	0	0	0	0	0	0
piR-30334	0	0	0	0	0	0.0766495	0	0	0	0.00851661
piR-30335	0	0	0	0	0	0	0	0	0	0
piR-30336	0	0	0	0	0	0	0	0	0	0
piR-30337	0.103149	0	0	0	0	0	0	0	0	0.011461
piR-30338	0	0	0	0	0	0	0	0	0	0
piR-30339	0	0	0	0	0	0	0	0	0	0
piR-30340	0.103149	0	0	0	0	0	0	0	0	0.011461
piR-30341	0	0	0	0	0	0	0	0	0	0
piR-30342	0	0	0	0	0	0	0	0	0	0
piR-30343	0	0	0.0552808	0.0890853	0	0	0.101299	0.224711	0	0.052264
piR-30344	1.13464	0.417289	0.221123	0.623597	0.651421	0.0766495	0.607794	0.674132	0.438221	0.538318
piR-30345	0	0	0	0	0	0	0	0	0	0
piR-30346	0	0.104322	0	0	0	0	0	0	0	0.0115914
piR-30347	0	0	0	0	0	0	0	0	0	0
piR-30348	0.206297	0	0.165843	0.0890853	0.10857	0.153299	0.303897	0	0.219111	0.138456
piR-30349	0	0	0	0.0890853	0	0	0	0	0	0.00989836
piR-30350	0	0	0	0	0	0	0	0	0	0
piR-30351	0	0.104322	0	0	0	0	0	0	0	0.0115914
piR-30352	0	0	0.0552808	0	0	0	0	0	0	0.00614231
piR-30353	0	0	0.0552808	0	0	0	0	0	0	0.00614231
piR-30354	12.1715	20.4471	8.34741	5.34512	8.90275	4.13907	8.50911	6.29189	12.0511	9.57835
piR-30355	0	0	0	0.0890853	0	0	0	0	0	0.00989836
piR-30356	0	0	0	0	0	0	0	0	0	0
piR-30357	0	0	0	0	0	0	0	0	0	0
piR-30358	0	0	0	0	0	0.0766495	0	0	0	0.00851661
piR-30359	0	0.104322	0	0.267256	0	0	0	0.112355	0	0.0537704
piR-30360	0.206297	0.104322	0	0.0890853	0	0	0	0	0	0.0444116
piR-30361	0	0	0	0	0	0	0	0	0	0
piR-30362	0.206297	0	0	0	0	0	0	0	0	0.0229219
piR-30363	0	0	0	0	0	0	0	0	0	0
piR-30364	0	0	0	0	0	0	0	0	0	0
piR-30365	0	0	0	0	0	0.0766495	0	0	0	0.00851661
piR-30366	0	0	0	0	0	0.0766495	0	0	0	0.00851661
piR-30367	0	0	0	0	0	0	0	0	0	0
piR-30368	0	0	0	0	0	0.0766495	0.101299	0	0.219111	0.0441177
piR-30369	0.103149	0	0	0	0	0	0	0	0	0.011461
piR-30370	0.103149	0.104322	0.110562	0	0	0	0.101299	0.224711	0.438221	0.120251
piR-30371	0	0	0	0	0	0	0	0	0	0
piR-30372	0	0	0	0	0	0	0	0	0	0
piR-30373	0	0	0	0	0	0	0	0	0.219111	0.0243456
piR-30374	0	0	0.110562	0	0	0	0	0	0	0.0122846
piR-30375	0	0	0	0	0	0	0	0.224711	0	0.0249678
piR-30376	0	0	0.110562	0	0	0	0.101299	0.224711	0.219111	0.0728535
piR-30377	0	0	0.0552808	0	0	0	0.101299	0	0	0.0173978
piR-30378	0	0	0	0	0	0	0	0	0	0
piR-30379	0	0	0	0	0	0	0	0	0	0
piR-30380	0	0	0	0	0	0	0	0	0	0
piR-30381	0	0	0	0	0	0	0	0	0	0
piR-30382	0	0	0	0	0	0	0	0	0	0
piR-30383	0	0	0	0	0	0	0	0	0	0
piR-30384	0	0	0	0	0	0	0	0	0	0
piR-30385	0	0	0	0.0890853	0	0	0	0	0	0.00989836
piR-30386	0	0	0	0	0	0	0	0	0	0
piR-30387	0	0	0	0	0	0	0	0	0	0
piR-30388	0	0	0	0	0	0	0	0	0	0
piR-30389	0	0	0	0	0	0	0	0	0	0
piR-30390	0	0	0	0	0.10857	0	0	0	0	0.0120634
piR-30391	0	0	0	0	0	0	0	0	0	0
piR-30392	0	0	0	0	0	0	0	0	0	0
piR-30393	0	0	0	0	0	0	0	0	0	0
piR-30394	0	0	0	0	0	0	0	0	0	0
piR-30395	0	0	0	0	0	0	0	0	0	0
piR-30396	0	0	0	0.0890853	0	0	0	0	0	0.00989836
piR-30397	0	0.104322	0.110562	0	0	0	0	0	0	0.023876
piR-30398	0	0	0	0	0	0	0	0	0	0
piR-30399	0	0	0	0	0	0	0	0	0	0
piR-30400	0	0	0	0	0.10857	0	0	0	0	0.0120634
piR-30401	0	0	0.0552808	0	0	0.0766495	0	0	0.219111	0.0390045
piR-30402	0	0.104322	0.0552808	0	0	0	0	0	0	0.0177337
piR-30403	0	0	0	0	0	0	0	0	0	0
piR-30404	0	0	0	0	0	0	0	0	0	0
piR-30405	0	0	0	0	0	0	0	0	0	0
piR-30406	0	0	0	0	0	0	0	0	0	0
piR-30407	0.412595	0.208644	0	0	0	0	0.202598	0	0.219111	0.115883
piR-30408	0	0	0	0.445426	0.10857	0	0	0	0	0.0615552
piR-30409	0.103149	0	0	0	0	0	0	0	0	0.011461
piR-30410	0	0	0	0	0	0	0	0	0	0
piR-30411	0	0	0	0	0	0	0	0	0	0
piR-30412	0	0	0	0	0	0	0	0	0	0
piR-30413	0	0	0.0552808	0	0	0	0	0	0	0.00614231
piR-30414	0	0	0	0	0	0	0	0	0	0
piR-30415	0.103149	0.104322	0	0.0890853	0	0	0.202598	0	0	0.0554616
piR-30416	0	0	0	0	0.10857	0	0	0.112355	0	0.0245473
piR-30417	0.103149	0	0.0552808	0.0890853	0.10857	0	0	0.337066	0	0.0770167
piR-30418	0	0	0	0	0.10857	0	0	0.449421	0	0.061999
piR-30419	0.103149	0	0	0.0890853	0	0.0766495	0	0	0	0.0298759
piR-30420	0	0	0	0	0	0	0	0	0	0
piR-30421	0.206297	0.208644	0	0.445426	0.32571	0.153299	0.303897	0	0	0.182586
piR-30422	0	0.104322	0	0	0	0	0	0	0	0.0115914
piR-30423	0	0	0	0	0	0	0	0	0	0
piR-30424	0	0	0	0	0	0	0	0	0	0
piR-30425	0	0	0.0552808	0	0	0	0	0.112355	0	0.0186262
piR-30426	0	0	0	0	0	0	0	0	0	0
piR-30427	0	0	0	0	0	0	0	0	0	0
piR-30428	0	0	0	0.0890853	0	0	0	0	0	0.00989836
piR-30429	0	0.208644	0	0	0	0	0	0	0	0.0231827
piR-30430	0.206297	0	0	0	0	0	0.101299	0	0	0.0341774
piR-30431	0	0	0	0	0	0	0	0	0	0
piR-30432	0	0	0	0	0	0	0	0	0	0
piR-30433	0	0	0	0	0	0	0	0	0	0
piR-30434	0	0	0.0552808	0.0890853	0	0	0.101299	0	0	0.0272961
piR-30435	0	0	0	0	0	0	0	0	0	0
piR-30436	0	0	0	0	0	0	0	0	0	0
piR-30437	0.206297	0	0.221123	0	0	0.0766495	0.101299	0.337066	0.219111	0.129061
piR-30438	375.668	148.137	224.164	172.558	180.226	90.8297	180.92	172.353	131.247	186.234
piR-30439	0	0	0	0	0	0	0	0	0	0
piR-30440	0	0	0	0	0	0	0	0	0	0
piR-30441	0	0	0	0	0	0	0	0	0	0
piR-30442	0	0.208644	0	0	0	0	0	0	0	0.0231827
piR-30443	0	0	0	0	0	0	0	0	0	0
piR-30444	0	0	0	0	0	0	0	0	0	0
piR-30445	0	0	0	0	0	0	0.101299	0	0	0.0112554
piR-30446	0	0	0	0	0	0	0	0.224711	0	0.0249678
piR-30447	0	0.521611	0	0	0.10857	0	0	0	0	0.0700201
piR-30448	0	0	0	0	0	0	0	0.224711	0	0.0249678
piR-30449	0	0	0	0	0	0	0	0	0	0
piR-30450	0	0	0	0	0	0	0	0.112355	0	0.0124839
piR-30451	236.314	137.601	89.3891	128.817	107.267	46.143	110.618	80.334	143.956	120.049
piR-30452	0	0.104322	0.165843	0	0.21714	0.0766495	0	0.112355	0	0.0751455
piR-30453	0	0	0	0	0	0	0	0	0	0
piR-30454	0.412595	0.104322	0.497528	0.623597	0.434281	0.0766495	0.202598	0.786487	0	0.348673
piR-30455	0	0	0	0	0	0	0	0	0	0
piR-30456	16.5038	9.59764	9.95055	6.85957	10.2056	9.19794	26.3377	16.4039	41.8501	16.323
piR-30457	0	0.104322	0	0	0	0	0	0	0	0.0115914
piR-30458	0	0	0.0552808	0	0	0	0	0	0	0.00614231
piR-30459	0	0	0	0	0	0	0	0	0	0
piR-30460	0	0	0.276404	0	0	0	0	0	0	0.0307116
piR-30461	0	0	0	0	0	0	0	0	0	0
piR-30462	0	0	0	0	0	0	0	0	0	0
piR-30463	0	0	0	0.356341	0	0	0	0	0	0.0395935
piR-30464	0	0	0	0	0	0	0	0.112355	0	0.0124839
piR-30465	0	0	0	0	0	0	0	0	0	0
piR-30466	0	0	0	0	0	0	0	0.112355	0	0.0124839
piR-30467	0	0	0	0	0	0	0	0	0	0
piR-30468	0.206297	0	0.165843	0.0890853	0	0.153299	0.101299	0.449421	0	0.129472
piR-30469	0	0	0	0	0	0	0	0	0	0
piR-30470	0	0	0	0	0	0	0.101299	0	0	0.0112554
piR-30471	0	0	0	0	0	0	0	0	0	0
piR-30472	0	0	0	0	0	0	0	0	0	0
piR-30473	0	0	0	0	0	0	0	0	0	0
piR-30474	0	0	0.0552808	0.0890853	0	0	0	0	0	0.0160407
piR-30475	0	0	0	0	0	0	0	0	0	0
piR-30476	0	0	0	0	0	0	0	0	0	0
piR-30477	0	0.104322	0	0	0	0	0	0	0	0.0115914
piR-30478	0	0	0	0	0	0	0.101299	0	0	0.0112554
piR-30479	0	0	0	0	0	0	0	0	0	0
piR-30480	0	0	0	0	0	0	0	0	0	0
piR-30481	0	0	0	0	0	0	0	0	0	0
piR-30482	0	0	0	0	0	0	0	0	0	0
piR-30483	0	0	0	0	0	0	0	0	0	0
piR-30484	0	0	0.0552808	0	0	0.0766495	0.101299	0	0.219111	0.05026
piR-30485	0.103149	0	0.0552808	0	0	0.0766495	0	0	0	0.0261199
piR-30486	0	0	0	0.0890853	0	0	0	0	0	0.00989836
piR-30487	0	0	0	0	0	0	0	0	0	0
piR-30488	0	0	0.110562	0	0	0	0	0	0	0.0122846
piR-30489	0	0	0	0	0	0	0	0	0	0
piR-30490	0.103149	0	0	0	0	0	0.101299	0	0	0.0227164
piR-30491	0	0	0.0552808	0	0	0.153299	0	0.224711	0	0.0481434
piR-30492	0	0	0	0	0	0	0	0	0	0
piR-30493	0	0	0	0	0	0	0	0	0	0
piR-30494	0	0	0	0	0	0	0	0	0	0
piR-30495	0	0	0	0	0	0	0	0	0	0
piR-30496	0	0	0	0	0	0	0.101299	0	0	0.0112554
piR-30497	0	0	0	0	0	0	0	0	0	0
piR-30498	0.103149	0	0	0	0	0	0	0	0	0.011461
piR-30499	0	0	0	0	0	0	0	0	0	0
piR-30500	0	0	0	0	0	0	0	0	0	0
piR-30501	0	0	0	0	0	0	0	0	0	0
piR-30502	0.103149	0	0	0	0	0	0	0	0	0.011461
piR-30503	0	0	0	0	0	0	0	0	0	0
piR-30504	0	0	0	0	0	0	0	0	0	0
piR-30505	0	0	0	0	0	0	0	0	0	0
piR-30506	0	0	0	0	0	0	0	0	0	0
piR-30507	0	0	0	0	0	0	0	0.112355	0	0.0124839
piR-30508	0	1.25187	0.110562	0	0	0	0	0	0	0.151381
piR-30509	0	0	0	0	0	0	0	0	0	0
piR-30510	0	0	0	0	0	0	0	0	0	0
piR-30511	0	0	0	0	0	0	0	0	0	0
piR-30512	0.103149	0	0	0.178171	0.10857	0	0	0	0	0.043321
piR-30513	0.103149	0	0	0	0	0	0	0	0	0.011461
piR-30514	0	0	0	0	0	0	0	0	0	0
piR-30515	0	0.104322	0	0	0	0	0	0	0	0.0115914
piR-30516	0.206297	0	0.0552808	0	0.10857	0.0766495	0.101299	0	0	0.0608997
piR-30517	0	0	0	0	0	0.0766495	0	0	0	0.00851661
piR-30518	0	0	0	0	0	0	0	0	0	0
piR-30519	0	0	0	0	0.10857	0	0	0	0	0.0120634
piR-30520	0	0.312967	0	0	0	0	0	0	0	0.0347741
piR-30521	0	0	0	0	0	0	0	0	0	0
piR-30522	0.103149	0	0	0.0890853	0.10857	0	0	0.112355	0	0.0459066
piR-30523	0	0	0	0	0	0	0	0	0	0
piR-30524	0	0	0	0	0	0	0	0.337066	0	0.0374518
piR-30525	0	0	0	0	0	0	0	0	0	0
piR-30526	0	0	0	0	0	0	0	0	0	0
piR-30527	0	0.104322	0.0552808	0.0890853	0	0	0	0	0	0.027632
piR-30528	0.103149	0.104322	0	0	0	0	0	0	0	0.0230523
piR-30529	0	0	0	0	0	0	0	0	0	0
piR-30530	0.103149	0	0.0552808	0	0	0	0	0	0	0.0176033
piR-30531	1.54723	1.25187	1.76899	4.45426	1.73712	1.83959	2.73507	1.46062	3.72488	2.27996
piR-30532	0	0	0	0	0	0	0	0	0	0
piR-30533	0	0	0.165843	0.0890853	0	0	0.101299	0	0	0.0395808
piR-30534	0.103149	0	0	0	0.10857	0	0	0.112355	0	0.0360082
piR-30535	0	0	0	0	0	0	0	0	0	0
piR-30536	0	0	0	0	0.10857	0	0	0	0	0.0120634
piR-30537	0	0	0	0	0	0	0	0	0	0
piR-30538	0	0	0	0	0	0	0	0	0	0
piR-30539	0	0	0.0552808	0	0	0	0	0	0	0.00614231
piR-30540	0	0	0.0552808	0	0	0	0	0	0	0.00614231
piR-30541	0	0	0	0	0	0	0	0	0	0
piR-30542	0	0	0.0552808	0	0	0	0.101299	0	0	0.0173978
piR-30543	0.103149	0	0	0	0	0	0	0	0	0.011461
piR-30544	0.309446	0	0	0.267256	0	0.0766495	0.303897	0	0.219111	0.130707
piR-30545	0	0	0	0	0	0	0	0	0	0
piR-30546	0	0	0	0	0	0	0	0	0	0
piR-30547	0	0	0	0	0	0	0	0	0	0
piR-30548	0	0.104322	0	0	0	0.0766495	0.202598	0	0	0.0426188
piR-30549	0.412595	0.312967	0.0552808	0.356341	0.10857	0.0766495	0.303897	0.112355	0.438221	0.241875
piR-30550	0	0	0	0	0	0	0	0	0	0
piR-30551	0	0	0	0	0	0	0	0	0	0
piR-30552	0	0	0	0	0	0	0	0	0	0
piR-30553	0	0	0	0	0	0	0	0	0	0
piR-30554	0.103149	0.208644	0.110562	0.0890853	0.651421	0.153299	0.303897	0.337066	0.219111	0.241804
piR-30555	0	0	0	0	0	0	0	0	0	0
piR-30556	0	0.104322	0	0	0	0	0	0	0	0.0115914
piR-30557	0	0	0	0	0	0	0	0	0	0
piR-30558	0	0	0	0	0.10857	0	0	0	0	0.0120634
piR-30559	0	0	0	0	0	0	0	0	0	0
piR-30560	0	0	0	0	0	0	0	0	0	0
piR-30561	0	0	0	0	0.10857	0	0	0	0.219111	0.036409
piR-30562	0	0	0	0	0.10857	0	0	0	0	0.0120634
piR-30563	0	0	0	0	0	0	0	0	0	0
piR-30564	0	0	0	0	0	0	0	0	0	0
piR-30565	0	0	0	0	0	0	0	0	0	0
piR-30566	0	0	0	0	0	0	0	0	0	0
piR-30567	0	0	0	0	0	0	0	0.224711	0	0.0249678
piR-30568	0	0	0	0	0	0	0	0	0	0
piR-30569	0	0	0	0	0	0	0.202598	0	0	0.0225109
piR-30570	0	0	0	0	0	0	0	0	0	0
piR-30571	0	0	0	0.178171	0	0.0766495	0.101299	0	0	0.0395688
piR-30572	0	0	0	0	0	0	0	0	0	0
piR-30573	0.103149	0	0	0	0	0	0	0.112355	0	0.0239449
piR-30574	0	0	0.0552808	0	0	0.0766495	0	0	0	0.0146589
piR-30575	0	0	0	0	0	0	0	0	0	0
piR-30576	0	0	0.0552808	0	0	0	0	0.224711	0	0.0311102
piR-30577	0.103149	0	0	0	0	0	0	0	0	0.011461
piR-30578	0.103149	0	0.0552808	0	0	0.0766495	0	0	0	0.0261199
piR-30579	0	0	0	0	0	0	0	0	0	0
piR-30580	0	0	0	0	0	0	0	0	0	0
piR-30581	0	0	0	0	0	0	0	0	0	0
piR-30582	0	0	0	0	0	0	0	0	0	0
piR-30583	0	0	0	0	0	0	0.101299	0	0	0.0112554
piR-30584	0	0.104322	0	0	0.10857	0	0	0	0	0.0236547
piR-30585	0	0	0	0	0	0	0	0	0	0
piR-30586	0	0	0.165843	0	0	0	0.101299	0	0	0.0296824
piR-30587	0	0	0	0	0	0	0	0	0	0
piR-30588	0	0	0	0	0	0	0	0	0	0
piR-30589	0	0	0	0	0	0	0	0	0	0
piR-30590	0	0.104322	0.110562	0.0890853	0	0	0	0.112355	0	0.0462583
piR-30591	0.103149	0.104322	0.331685	0.0890853	0.10857	0	0.101299	0.224711	0	0.118091
piR-30592	0	0	0	0	0	0	0	0	0.219111	0.0243456
piR-30593	0	0	0	0	0	0	0	0	0	0
piR-30594	0	0	0	0	0	0	0	0	0	0
piR-30595	0	0	0	0	0	0	0	0.112355	0	0.0124839
piR-30596	0	0.104322	0	0	0	0	0	0	0	0.0115914
piR-30597	0.103149	0.104322	0.165843	0	0	0	0	0.112355	0	0.0539632
piR-30598	0.412595	0	0.0552808	0	0.10857	0	0	0	0	0.0640495
piR-30599	0	0	0.0552808	0	0	0	0	0.112355	0	0.0186262
piR-30600	0	0	0	0	0	0	0	0	0	0
piR-30601	0	0	0.0552808	0	0	0	0	0	0	0.00614231
piR-30602	0	0	0	0	0	0	0	0	0	0
piR-30603	0	0	0	0	0	0	0	0	0	0
piR-30604	0	0	0	0	0.10857	0	0	0.112355	0	0.0245473
piR-30605	0	0	0.0552808	0	0	0	0.101299	0	0	0.0173978
piR-30606	0	0	0	0	0	0	0	0	0	0
piR-30607	0	0	0	0	0	0	0	0	0	0
piR-30608	0	0	0	0	0	0	0	0	0	0
piR-30609	0	0	0.0552808	0	0.10857	0.0766495	0.202598	0	0	0.0492332
piR-30610	0	0	0	0	0	0	0	0	0	0
piR-30611	0	0	0	0.0890853	0	0.153299	0	0	0.219111	0.0512772
piR-30612	0.103149	0	0	0.0890853	0	0	0	0	0	0.0213593
piR-30613	0.309446	0.104322	0.276404	0.0890853	0	0	0	0.337066	0	0.124036
piR-30614	0.103149	0	0	0	0	0.153299	0	0	0	0.0284942
piR-30615	0.103149	0	0	0	0	0	0	0	0	0.011461
piR-30616	0	0	0	0	0	0	0	0	0	0
piR-30617	0	0.104322	0	0	0	0	0	0	0	0.0115914
piR-30618	0	0	0	0	0	0	0	0	0	0
piR-30619	0	0	0	0	0	0	0	0	0	0
piR-30620	0	0	0	0	0	0	0	0	0	0
piR-30621	0.618892	0.312967	0.386966	0.267256	0.21714	0.383248	0.303897	0.561776	0	0.339127
piR-30622	0	0	0	0	0.32571	0	0	0	0	0.0361901
piR-30623	0.103149	0	0	0.0890853	0	0.0766495	0	0	0	0.0298759
piR-30624	0	0	0	0	0.10857	0	0	0	0	0.0120634
piR-30625	206.916	121.535	105.918	103.428	132.998	62.0095	140.299	128.422	147.68	127.69
piR-30626	0	0	0	0	0	0	0	0	0	0
piR-30627	0	0	0	0	0	0	0	0	0	0
piR-30628	0	0	0	0	0	0	0.101299	0	0	0.0112554
piR-30629	0	0	0.0552808	0	0	0	0	0	0	0.00614231
piR-30630	0	0	0	0	0	0	0.101299	0	0	0.0112554
piR-30631	0	0	0	0	0	0	0	0	0	0
piR-30632	0	0	0	0.0890853	0	0	0	0	0	0.00989836
piR-30633	0	0	0	0	0	0	0	0	0	0
piR-30634	0	0	0	0	0	0	0	0	0	0
piR-30635	0	0	0	0	0	0	0	0	0	0
piR-30636	0	0	0	0	0	0	0	0	0	0
piR-30637	0	0	0	0	0	0	0	0	0	0
piR-30638	0	0.104322	0.165843	0.0890853	0.10857	0	0.101299	0.224711	0	0.0882033
piR-30639	1.13464	0.208644	0.939774	1.33628	0.868561	0.536547	0.911691	0.786487	0.657332	0.819994
piR-30640	0	0	0	0	0	0	0	0	0	0
piR-30641	0	0	0	0	0	0	0	0	0	0
piR-30642	0	0	0.0552808	0	0	0	0	0	0	0.00614231
piR-30643	0	0	0	0	0	0	0	0	0	0
piR-30644	0	0	0	0	0	0	0	0	0	0
piR-30645	0	0	0	0	0	0	0.202598	0.112355	0	0.0349948
piR-30646	0	0	0	0	0	0	0	0	0	0
piR-30647	0	0.104322	0	0	0	0	0	0	0	0.0115914
piR-30648	0	0	0	0	0	0	0	0	0	0
piR-30649	0.103149	0.312967	0	0	0	0	0	0	0.219111	0.0705806
piR-30650	0	0	0	0	0	0	0	0	0	0
piR-30651	0.103149	0	0	0	0	0	0	0	0	0.011461
piR-30652	0	0	0	0	0	0	0	0	0	0
piR-30653	0	0	0	0	0	0	0	0	0	0
piR-30654	0	0	0	0	0	0	0	0	0	0
piR-30655	0	0	0	0	0	0	0	0	0	0
piR-30656	0	0	0	0	0	0	0	0	0	0
piR-30657	0	0	0	0	0	0	0.101299	0	0	0.0112554
piR-30658	0	37.243	0	0.0890853	0	0	0	0	0	4.14801
piR-30659	0	0	0	0	0	0	0	0	0.219111	0.0243456
piR-30660	0	0	0.0552808	0	0	0	0	0	0	0.00614231
piR-30661	0	0	0	0	0	0	0	0.112355	0	0.0124839
piR-30662	0.309446	0.208644	0	0	0	0	0	0	0	0.0575656
piR-30663	0.103149	0	0	0	0	0	0	0	0	0.011461
piR-30664	0	0	0	0	0	0	0.101299	0	0	0.0112554
piR-30665	0	0	0	0	0	0	0	0	0	0
piR-30666	0	0	0	0	0	0	0	0	0	0
piR-30667	0.103149	0	0.110562	0.0890853	0	0	0	0	0.219111	0.0579896
piR-30668	0	0	0	0	0	0	0	0	0	0
piR-30669	0	0	0	0	0	0.153299	0	0	0	0.0170332
piR-30670	0	0.104322	0	0	0	0	0	0	0	0.0115914
piR-30671	0.103149	0	0	0	0	0	0	0	0	0.011461
piR-30672	0	0	0	0	0	0	0	0	0	0
piR-30673	0	0	0	0	0	0	0	0	0	0
piR-30674	0	0	0	0	0	0	0.101299	0	0	0.0112554
piR-30675	0	0	0.0552808	0	0	0	0	0	0	0.00614231
piR-30676	0	0	0	0.178171	0	0	0	0	0	0.0197967
piR-30677	0	0	0.0552808	0	0	0	0	0	0	0.00614231
piR-30678	0	0	0	0	0	0.0766495	0	0	0	0.00851661
piR-30679	0	0.104322	0.110562	0.0890853	0	0	0.101299	0	0	0.0450298
piR-30680	0	0	0	0	0	0	0	0	0	0
piR-30681	0	0	0	0	0	0	0	0	0	0
piR-30682	0	0	0	0	0	0	0	0	0	0
piR-30683	0	0	0	0	0	0	0	0	0	0
piR-30684	0	0	0	0	0	0	0	0	0	0
piR-30685	0	0	0	0	0	0	0	0	0	0
piR-30686	0	0	0	0	0	0	0	0	0	0
piR-30687	0	0	0	0	0.10857	0	0.202598	0	0	0.0345742
piR-30688	0	0	0	0	0	0	0	0	0	0
piR-30689	0.103149	0.312967	0.0552808	0	0	0	0.202598	0.224711	0	0.0998561
piR-30690	0	0	0	0	0	0	0	0	0	0
piR-30691	0	0	0	0	0	0	0	0	0	0
piR-30692	0	0	0	0	0	0	0	0	0	0
piR-30693	0	0	0	0.0890853	0	0.0766495	0.101299	0	0	0.0296704
piR-30694	0	0	0	0	0	0	0	0	0	0
piR-30695	0	0	0	0	0	0	0	0	0	0
piR-30696	0	0	0.0552808	0	0	0	0.101299	0	0.219111	0.0417434
piR-30697	0	0.104322	0.0552808	0.0890853	0.10857	0	0	0	0	0.0396954
piR-30698	0	0	0	0	0	0	0	0	0	0
piR-30699	0	0	0	0	0.10857	0.0766495	0	0	0	0.02058
piR-30700	0	0	0	0	0	0	0	0	0	0
piR-30701	0.309446	0	0.0552808	0.0890853	0.10857	0	0.101299	0	0	0.0737424
piR-30702	0.206297	0	0.0552808	0	0	0	0.101299	0	0.219111	0.0646653
piR-30703	0	0	0	0	0	0	0	0	0	0
piR-30704	0	0.104322	0.110562	0.0890853	0.10857	0.0766495	0	0.224711	0.219111	0.103668
piR-30705	0	0	0	0	0	0.153299	0.101299	0	0	0.0282887
piR-30706	0	0	0.221123	0	0	0	0.101299	0	0	0.0358247
piR-30707	0	0	0	0	0	0	0	0	0	0
piR-30708	0	0	0.0552808	0	0	0	0	0	0	0.00614231
piR-30709	0.103149	0	0	0	0	0	0	0	0	0.011461
piR-30710	0	0	0	0	0	0	0	0	0	0
piR-30711	0	0	0.0552808	0	0	0.0766495	0	0	0	0.0146589
piR-30712	0	0	0	0	0	0	0	0	0	0
piR-30713	0	0	0	0.0890853	0.10857	0	0	0.112355	0	0.0344456
piR-30714	0	0	0	0	0	0	0	0	0	0
piR-30715	0	0	0	0	0	0	0	0	0	0
piR-30716	0.206297	0	0	0	0	0	0.101299	0	0	0.0341774
piR-30717	0	0	0	0	0	0	0	0	0	0
piR-30718	0	0	0	0	0	0	0	0.112355	0	0.0124839
piR-30719	0	0	0	0	0	0	0	0	0	0
piR-30720	0	0	0	0	0	0	0	0	0	0
piR-30721	0.103149	0	0	0	0	0	0	0	0.438221	0.0601522
piR-30722	0.103149	0	0	0.178171	0	0	0	0	0.219111	0.0556033
piR-30723	0	0	0	0	0	0	0.101299	0	0	0.0112554
piR-30724	0	0	0	0	0	0	0	0	0	0
piR-30725	0	0	0.0552808	0	0	0	0	0	0	0.00614231
piR-30726	0	0	0	0	0	0	0	0	0	0
piR-30727	0	0	0.0552808	0	0	0	0	0	0	0.00614231
piR-30728	0	0	0	0	0	0	0	0	0.219111	0.0243456
piR-30729	0	0	0	0	0	0.153299	0	0	0	0.0170332
piR-30730	0	0	0	0	0	0	0.101299	0	0	0.0112554
piR-30731	0	0	0	0	0	0	0	0	0	0
piR-30732	0	0	0	0	0	0	0	0	0	0
piR-30733	0	0	0	0	0	0	0	0	0	0
piR-30734	0	0	0	0	0	0	0	0	0	0
piR-30735	0	0.104322	0.0552808	0	0	0	0	0	0	0.0177337
piR-30736	0	0	0	0	0	0	0	0	0	0
piR-30737	0	0	0	0	0	0	0	0	0.219111	0.0243456
piR-30738	0.103149	0.104322	0	0	0	0	0	0	0	0.0230523
piR-30739	0	0.104322	0.0552808	0.0890853	0	0	0	0	0	0.027632
piR-30740	0	0	0	0	0	0	0	0	0	0
piR-30741	0	0	0	0	0	0	0	0	0	0
piR-30742	0	0	0	0	0.10857	0	0	0	0.219111	0.036409
piR-30743	0	0	0	0	0	0	0	0	0	0
piR-30744	0	0.104322	0	0	0	0	0	0.112355	0	0.0240753
piR-30745	0	0	0	0	0	0	0	0	0.438221	0.0486912
piR-30746	0	0	0	0	0	0	0	0	0	0
piR-30747	0.206297	0.104322	0.110562	0	0.10857	0	0	0	0	0.0588613
piR-30748	0	0	0.0552808	0	0	0	0	0.112355	0	0.0186262
piR-30749	0	0	0	0	0	0	0	0	0	0
piR-30750	0	0	0	0	0	0	0	0	0	0
piR-30751	0	0	0	0	0	0	0	0	0	0
piR-30752	0	0	0	0	0	0	0	0	0	0
piR-30753	0	0.104322	0.0552808	0	0	0	0	0	0	0.0177337
piR-30754	0	0	0	0	0	0	0	0	0	0
piR-30755	0.103149	0	0	0	0	0	0	0	0.219111	0.0358066
piR-30756	0	0	0	0	0.21714	0	0	0	0	0.0241267
piR-30757	11.2432	3.85992	6.6337	3.11798	3.69139	3.52588	10.1299	7.30309	3.94399	5.93878
piR-30758	0	0	0.0552808	0	0	0	0	0	0	0.00614231
piR-30759	0	0	0	0	0	0	0	0	0	0
piR-30760	0	0	0	0	0	0	0	0	0	0
piR-30761	0	0	0	0	0	0	0	0	0	0
piR-30762	0	0	0	0	0	0	0	0	0	0
piR-30763	0	0	0	0	0	0	0	0	0	0
piR-30764	0	0.104322	0.0552808	0	0	0	0	0	0	0.0177337
piR-30765	0	0	0.110562	0	0	0	0	0	0	0.0122846
piR-30766	0	0	0.0552808	0	0	0	0	0	0	0.00614231
piR-30767	0	0	0	0	0	0	0	0	0	0
piR-30768	0	0	0.221123	0.356341	0.10857	0	0	0.224711	0	0.101194
piR-30769	0.103149	0.104322	0	0.0890853	0	0.0766495	0.202598	0.337066	0	0.10143
piR-30770	0.103149	0	0	0	0	0	0.101299	0	0	0.0227164
piR-30771	0	0	0	0	0	0	0	0	0	0
piR-30772	0	0	0	0	0	0	0	0	0	0
piR-30773	0	0	0	0	0	0	0	0	0	0
piR-30774	0	0	0	0.0890853	0	0	0	0	0	0.00989836
piR-30775	0.103149	0	0.0552808	0	0	0	0	0	0	0.0176033
piR-30776	0	0	0	0	0	0	0	0	0	0
piR-30777	0	0	0	0	0	0	0	0	0	0
piR-30778	0.103149	0	0.0552808	0	0	0	0	0.224711	0.219111	0.0669167
piR-30779	0	0	0	0	0	0	0	0	0	0
piR-30780	0.103149	0	0.0552808	0	0	0.0766495	0	0.112355	0	0.0386038
piR-30781	0	0	0	0	0	0	0	0	0	0
piR-30782	0	0.208644	0.0552808	0	0	0	0	0	0.438221	0.0780162
piR-30783	0	0	0	0	0	0	0	0	0	0
piR-30784	0	0	0.0552808	0	0	0.0766495	0.101299	0.112355	0	0.0383983
piR-30785	0	0	0	0	0	0	0	0	0	0
piR-30786	0	0	0	0	0	0	0	0	0	0
piR-30787	0.412595	0	0	0	0.21714	0.0766495	0	0	0	0.0784872
piR-30788	0	0	0	0	0	0	0	0	0	0
piR-30789	0.309446	0.104322	0.0552808	0.267256	0	0.0766495	0.405196	0.112355	0.438221	0.196525
piR-30790	0	0	0.0552808	0	0	0	0	0	0	0.00614231
piR-30791	0	0	0	0	0	0	0	0	0	0
piR-30792	0	0	0	0	0	0	0	0	0	0
piR-30793	0	0	0	0	0	0	0	0	0	0
piR-30794	0	0	0	0	0	0	0	0	0	0
piR-30795	0.103149	0	0	0	0.10857	0	0	0	0	0.0235243
piR-30796	0	0	0	0	0	0	0	0	0	0
piR-30797	0	0	0	0	0	0	0	0	0	0
piR-30798	0	0	0	0	0	0	0	0	0	0
piR-30799	7.32356	2.39941	0.939774	3.20707	2.60568	0.843145	2.73507	2.24711	1.97199	2.69698
piR-30800	0	0	0	0	0	0	0	0	0	0
piR-30801	0	0	0	0	0	0	0	0	0	0
piR-30802	0	0.312967	0.0552808	0	0	0.0766495	0	0	0	0.049433
piR-30803	0	0	0	0	0	0	0	0	0	0
piR-30804	0.103149	0	0	0	0	0	0	0	0	0.011461
piR-30805	0	0	0	0	0	0	0	0	0	0
piR-30806	0	0	0	0	0	0	0	0	0	0
piR-30807	0	0	0	0	0	0	0	0	0	0
piR-30808	0.309446	0	0.110562	0.0890853	0.10857	0.0766495	0.101299	0	0	0.0884013
piR-30809	0	0	0	0	0	0	0	0	0	0
piR-30810	12.2747	2.71238	2.10067	10.2448	2.38854	1.22639	3.54546	3.2583	8.76442	5.16841
piR-30811	0	0	0	0	0	0	0	0	0	0
piR-30812	0	0	0	0	0	0	0	0	0	0
piR-30813	0	0	0	0	0	0	0	0	0	0
piR-30814	0	0	0	0	0	0.0766495	0	0	0	0.00851661
piR-30815	0	0	0	0	0	0	0	0	0	0
piR-30816	0	0	0	0	0	0	0	0	0	0
piR-30817	0	0	0	0.0890853	0.10857	0	0	0	0	0.0219617
piR-30818	0	0	0	0	0.10857	0.0766495	0	0	0	0.02058
piR-30819	0	0	0	0	0	0	0	0	0	0
piR-30820	0	0	0	0	0.10857	0	0	0	0	0.0120634
piR-30821	0	0	0	0	0	0	0	0	0	0
piR-30822	0	0	0	0	0	0	0	0	0	0
piR-30823	0	0.104322	0	0	0	0	0	0	0	0.0115914
piR-30824	0.722041	0.208644	0.110562	0.0890853	0.10857	0	0.202598	0	0.219111	0.184512
piR-30825	0.206297	0	0	0	0.10857	0	0	0	0	0.0349853
piR-30826	0.722041	0.521611	0.221123	0.267256	0.542851	0.229949	0.405196	0.224711	0.219111	0.37265
piR-30827	0	0	0	0	0	0	0	0	0	0
piR-30828	0	0	0	0	0	0	0	0	0	0
piR-30829	0	0	0	0	0	0	0	0	0	0
piR-30830	0.103149	0.208644	0	0	0	0	0	0	0	0.0346437
piR-30831	0	0	0	0	0	0	0	0	0	0
piR-30832	0.412595	0.104322	0.110562	0.534512	0.10857	0.153299	0.202598	0.112355	0.438221	0.241893
piR-30833	0	0.104322	0	0.0890853	0	0	0	0.112355	0	0.0339736
piR-30834	0	0.312967	0	0	0	0	0	0.112355	0	0.047258
piR-30835	0	0	0	0	0	0	0.101299	0	0	0.0112554
piR-30836	0	0	0	0	0	0	0	0	0	0
piR-30837	0.103149	0	0	0	0	0	0	0	0	0.011461
piR-30838	0	0	0	0	0	0	0	0	0	0
piR-30839	0.103149	0	0	0.0890853	0.10857	0	0.303897	0	0	0.067189
piR-30840	0	0	0	0	0	0	0	0	0	0
piR-30841	0	0	0	0	0	0	0	0	0	0
piR-30842	0	0.104322	0	0.178171	0	0	0.101299	0	0	0.0426435
piR-30843	0	0	0	0	0	0	0	0	0	0
piR-30844	0	0	0	0	0.10857	0.0766495	0	0	0	0.02058
piR-30845	0.103149	0	0	0	0.10857	0	0	0	0	0.0235243
piR-30846	0	0	0.0552808	0	0	0	0	0.112355	0.219111	0.0429718
piR-30847	0.103149	0	0	0	0	0	0	0	0	0.011461
piR-30848	0	0.104322	0	0	0.21714	0.0766495	0.101299	0	0	0.0554901
piR-30849	0	0.104322	0	0	0	0	0.101299	0.112355	0	0.0353307
piR-30850	0.103149	0	0	0	0	0	0	0	0	0.011461
piR-30851	0.412595	0.521611	0	0	0.10857	0	0.607794	0	1.09555	0.305125
piR-30852	0	0.104322	0	0	0	0	0	0	0	0.0115914
piR-30853	0.103149	0	0	0	0	0	0	0	0	0.011461
piR-30854	0.103149	0	0	0	0	0	0	0	0	0.011461
piR-30855	0.515743	0.312967	0.110562	0.178171	0.21714	0.229949	0.101299	0.224711	0.876442	0.307443
piR-30856	0	0	0	0	0	0	0	0	0	0
piR-30857	0	0	0	0	0	0	0	0	0	0
piR-30858	0.103149	0.104322	0.386966	0.0890853	0	0.153299	0.101299	0	0.219111	0.128581
piR-30859	0	0	0	0	0	0	0	0	0	0
piR-30860	0	0	0	0	0	0	0	0	0	0
piR-30861	0	0.104322	0	0	0	0	0	0	0.438221	0.0602826
piR-30862	0	0	0	0.0890853	0	0	0.101299	0	0	0.0211538
piR-30863	0	0	0.0552808	0	0.10857	0.0766495	0	0	0	0.0267223
piR-30864	0	0	0	0	0	0	0	0	0	0
piR-30865	0	0	0	0	0	0	0	0	0	0
piR-30866	0	0	0.221123	0.356341	0.10857	0	0.101299	0	0.438221	0.136173
piR-30867	0	0	0	0	0	0	0	0.224711	0	0.0249678
piR-30868	0	0	0.0552808	0	0	0	0	0	0	0.00614231
piR-30869	0	0	0	0	0	0	0	0	0	0
piR-30870	0	0	0	0	0	0	0	0	0	0
piR-30871	0	0	0	0	0	0	0	0	0	0
piR-30872	0	0	0	0	0	0	0	0	0	0
piR-30873	0	0	0	0	0	0	0	0	0	0
piR-30874	0	0	0	0	0	0	0	0	0	0
piR-30875	0.103149	0	0	0	0	0	0	0	0	0.011461
piR-30876	0	0	0	0	0	0	0	0	0.219111	0.0243456
piR-30877	0	0	0	0	0	0	0	0	0	0
piR-30878	0.309446	0	0.110562	0	0	0	0	0.112355	0.219111	0.0834971
piR-30879	0.206297	0.104322	0.110562	0.0890853	0.21714	0.0766495	0	0	0	0.0893396
piR-30880	0	0	0.0552808	0.178171	0	0	0	0	0	0.025939
piR-30881	0	0	0	0	0	0	0	0.112355	0	0.0124839
piR-30882	0	0	0	0	0	0	0	0	0	0
piR-30883	0	0.104322	0	0	0	0	0	0	0	0.0115914
piR-30884	0	0	0	0	0	0	0	0	0	0
piR-30885	0	0	0	0	0	0	0	0.112355	0	0.0124839
piR-30886	0	0	0	0	0	0	0	0	0	0
piR-30887	0	0.208644	0	0	0	0	0	0	0	0.0231827
piR-30888	0	0	0	0	0	0	0	0	0	0
piR-30889	0.206297	0.417289	0	0.178171	0	0	0	0.112355	0	0.101568
piR-30890	36.8241	22.012	13.1568	15.679	25.8397	8.12485	21.4754	17.5274	24.9786	20.6242
piR-30891	0	0	0.0552808	0	0.10857	0	0	0	0	0.0182057
piR-30892	0	0	0	0	0	0	0	0	0	0
piR-30893	0	0	0	0	0	0	0	0	0	0
piR-30894	0	0	0	0	0	0	0	0	0	0
piR-30895	0.103149	0	0	0	0	0.0766495	0.405196	0	0.219111	0.089345
piR-30896	0	0	0	0	0	0	0.202598	0	0	0.0225109
piR-30897	0	0	0	0	0	0	0	0	0	0
piR-30898	0	0	0	0	0	0	0.101299	0	0	0.0112554
piR-30899	0	0	0	0	0	0	0	0	0	0
piR-30900	0.103149	0.104322	0.0552808	0	0.10857	0	0	0	0	0.041258
piR-30901	0	0	0	0	0	0	0	0	0	0
piR-30902	0.103149	0.208644	0	0	0	0	0	0	0	0.0346437
piR-30903	0	0.104322	0	0.356341	0	0	0	0.224711	0	0.0761526
piR-30904	0	0	0	0	0	0	0	0	0	0
piR-30905	0	0	0	0	0	0	0	0	0.219111	0.0243456
piR-30906	0	0	0	0	0	0	0	0	0	0
piR-30907	0	0	0	0	0	0	0	0	0	0
piR-30908	0	0	0	0	0	0	0	0	0	0
piR-30909	0	0	0	0	0	0	0	0	0	0
piR-30910	0	0	0	0	0	0	0	0	0	0
piR-30911	0	0	0	0	0	0	0	0	0	0
piR-30912	0	0	0	0	0	0	0	0	0	0
piR-30913	0	0	0	0	0.10857	0	0	0	0	0.0120634
piR-30914	0	0	0	0	0	0	0	0	0	0
piR-30915	0	0	0	0	0	0.0766495	0	0	0	0.00851661
piR-30916	0.103149	0.104322	0.165843	0.0890853	0.10857	0.0766495	0.101299	0	0	0.083213
piR-30917	0	0.104322	0	0	0	0	0	0	0	0.0115914
piR-30918	0.103149	0	0.0552808	0	0	0	0	0	0	0.0176033
piR-30919	0	0	0.0552808	0	0	0	0.101299	0	0	0.0173978
piR-30920	0	0	0	0	0	0	0	0	0	0
piR-30921	0	0	0	0	0	0	0	0	0	0
piR-30922	0	0	0	0	0	0	0	0	0	0
piR-30923	0	0	0.110562	0	0.10857	0	0.303897	0	0	0.0581143
piR-30924	2.47557	1.8778	2.10067	1.60353	1.0857	0.843145	3.34287	1.23591	1.53377	1.78877
piR-30925	0	0.104322	0	0	0	0	0	0	0	0.0115914
piR-30926	1.34093	0.625933	0.608089	0.623597	0.542851	0.383248	1.21559	0.224711	2.19111	0.861784
piR-30927	0	0	0	0	0	0	0	0	0	0
piR-30928	0	0	0	0	0	0	0	0	0	0
piR-30929	0	0	0	0	0.10857	0	0	0	0	0.0120634
piR-30930	0	0	0	0	0	0	0	0	0	0
piR-30931	0	0	0	0	0	0	0	0	0	0
piR-30932	0	0	0	0	0	0	0	0	0	0
piR-30933	0.206297	0.104322	0	0.0890853	0.10857	0.153299	0.101299	0	0	0.0847637
piR-30934	0	0	0	0	0	0	0	0.112355	0	0.0124839
piR-30935	0	0.104322	0.0552808	0	0	0	0	0	0	0.0177337
piR-30936	1.23778	0.208644	0.608089	0.0890853	0.434281	0.0766495	0.303897	0.112355	0.438221	0.38989
piR-30937	0	0	0	0	0	0	0	0	0	0
piR-30938	0	0	0	0	0	0	0	0	0	0
piR-30939	0	0	0	0	0	0	0	0	0	0
piR-30940	0	0	0	0	0	0	0	0	0.219111	0.0243456
piR-30941	0.103149	0	0	0	0	0	0	0	0	0.011461
piR-30942	0	0.104322	0	0	0	0	0	0	0	0.0115914
piR-30943	0	0	0	0	0	0	0	0	0	0
piR-30944	0.103149	0.312967	0.221123	0.712682	0.32571	0.229949	0.405196	0.337066	0.438221	0.342896
piR-30945	0	0	0	0	0	0	0	0	0	0
piR-30946	0	0	0.110562	0.0890853	0	0.0766495	0.202598	0.112355	0	0.0656944
piR-30947	0	0	0	0	0	0	0	0	0	0
piR-30948	0	0	0.110562	0	0	0	0.101299	0	0	0.0235401
piR-30949	0.103149	0	0	0.178171	0	0	0.101299	0	0	0.0425131
piR-30950	0.103149	0	0	0	0	0	0	0	0.219111	0.0358066
piR-30951	1.34093	0.9389	0.608089	1.60353	2.49711	0.689846	1.21559	2.24711	0.876442	1.33528
piR-30952	0	0	0	0	0	0	0	0	0	0
piR-30953	0	0	0.110562	0.0890853	0.10857	0	0.202598	0	0	0.0567572
piR-30954	0.309446	0	0	0	0	0	0	0	0	0.0343829
piR-30955	0	0	0.0552808	0	0	0.0766495	0	0.224711	0	0.0396268
piR-30956	0	0	0	0	0	0	0	0.112355	0	0.0124839
piR-30957	2.37242	1.66915	1.21618	0.890853	1.0857	0.996444	1.31689	1.23591	1.09555	1.3199
piR-30958	0	0	0	0	0	0	0.101299	0	0	0.0112554
piR-30959	0.309446	0	0	0	0	0	0	0	0	0.0343829
piR-30960	0	0	0	0	0	0	0	0	0	0
piR-30961	3.40391	3.33831	4.36719	4.89969	7.2742	1.99289	4.65975	3.93243	4.1631	4.22572
piR-30962	0	0	0	0	0	0	0	0	0	0
piR-30963	0	0	0	0	0	0	0.101299	0	0	0.0112554
piR-30964	0	0	0	0	0	0	0	0	0	0
piR-30965	0	0.104322	0	0	0	0	0	0	0	0.0115914
piR-30966	0	0	0	0	0	0	0.202598	0	0	0.0225109
piR-30967	0	0	0.0552808	0	0	0	0.101299	0	0.219111	0.0417434
piR-30968	0	0	0	0	0	0	0	0	0	0
piR-30969	0.103149	0	0.0552808	0	0.10857	0.0766495	0.101299	0.224711	0	0.0744065
piR-30970	0	0	0	0	0	0	0	0	0	0
piR-30971	0	0	0	0	0.10857	0	0	0	0	0.0120634
piR-30972	0	0	0	0	0	0	0	0	0	0
piR-30973	0.103149	0.312967	0	0	0	0	0	0.224711	0	0.0712029
piR-30974	0	0	0	0	0	0	0	0.224711	0	0.0249678
piR-30975	0	0	0	0	0.10857	0	0	0	0.657332	0.0851002
piR-30976	1.34093	1.04322	0	0.0890853	0.21714	0.229949	0.101299	0.112355	2.41022	0.616022
piR-30977	0	0	0	0	0	0	0	0	0	0
piR-30978	0.103149	0	0	0	0	0	0	0.112355	0	0.0239449
piR-30979	0	0	0	0.0890853	0	0	0	0	0	0.00989836
piR-30980	0.206297	0.625933	0.0552808	0.0890853	0	0	0.101299	0	0	0.119766
piR-30981	0	0	0	0	0	0	0	0	0	0
piR-30982	0	0	0	0.0890853	0	0	0	0	0	0.00989836
piR-30983	0.206297	0.208644	0.0552808	0	0.10857	0.153299	0	0	0	0.0813435
piR-30984	0	0	0	0	0	0	0	0	0	0
piR-30985	0	0.417289	0	0	0.21714	0	0	0	0	0.0704921
piR-30986	0	0	0	0	0	0	0	0	0	0
piR-30987	0	0	0	0	0	0	0	0	0	0
piR-30988	0	0	0	0	0	0	0	0	0	0
piR-30989	0	0	0	0	0	0	0	0	0	0
piR-30990	0	0	0	0	0	0	0	0	0	0
piR-30991	0.103149	0.208644	0.276404	0.445426	0.21714	0.229949	0.202598	0.112355	0.219111	0.223864
piR-30992	0	0	0	0	0	0	0	0	0	0
piR-30993	0	0	0.0552808	0	0	0	0	0	0	0.00614231
piR-30994	0	0	0	0	0	0	0	0	0	0
piR-30995	0	0	0	0	0	0.153299	0	0	0	0.0170332
piR-30996	0	0	0.165843	0	0	0	0	0	0.219111	0.0427726
piR-30997	0	0	0.0552808	0	0	0	0	0	0	0.00614231
piR-30998	0	0	0	0	0	0	0	0	0	0
piR-30999	0	0	0	0	0	0.0766495	0	0	0	0.00851661
piR-31000	0	0	0	0	0	0	0	0	0	0
piR-31001	0	0	0.0552808	0	0	0	0	0	0	0.00614231
piR-31002	0	0	0	0	0	0	0	0	0.219111	0.0243456
piR-31003	0	0	0	0	0	0	0	0	0	0
piR-31004	4.0228	0.730255	1.82427	2.13805	3.47425	0.689846	1.62078	1.57297	1.53377	1.95633
piR-31005	0	0.104322	0	0.267256	0	0	0.101299	0	0	0.0525419
piR-31006	0	0	0	0	0	0	0	0	0	0
piR-31007	0	0	0	0	0	0	0	0	0	0
piR-31008	0	0	0	0	0	0	0	0	0	0
piR-31009	0	0	0	0	0	0	0	0	0	0
piR-31010	0.103149	0	0	0	0.10857	0	0.202598	0	0	0.0460352
piR-31011	0.103149	0	0.0552808	0	0	0	0.303897	0	0	0.0513696
piR-31012	0	0	0	0	0	0	0	0	0	0
piR-31013	0	0	0	0	0	0	0	0	0	0
piR-31014	0	0	0	0	0	0	0.101299	0	0	0.0112554
piR-31015	0	0	0	0.0890853	0	0	0	0	0	0.00989836
piR-31016	0	0	0	0	0	0	0	0	0	0
piR-31017	0	0	0	0	0	0	0	0	0	0
piR-31018	0.206297	0	0.110562	0	0	0	0.101299	0	0.438221	0.0951532
piR-31019	0	0	0.0552808	0	0	0	0	0	0	0.00614231
piR-31020	0	0	0	0.0890853	0	0	0.101299	0	0	0.0211538
piR-31021	0	0	0	0	0	0	0	0	0	0
piR-31022	0.206297	0	0.110562	0.0890853	0.21714	0.153299	0	0	0	0.0862649
piR-31023	0	0	0	0	0	0	0.101299	0	0	0.0112554
piR-31024	0	0	0	0	0	0	0	0	0	0
piR-31025	0	0	0	0	0	0	0	0	0	0
piR-31026	0	0.104322	0.0552808	0.0890853	0.10857	0	0	0	0	0.0396954
piR-31027	0.103149	0	0	0	0	0	0	0	0	0.011461
piR-31028	0	0.208644	0.0552808	0.0890853	0	0	0.101299	0.112355	0.219111	0.0873084
piR-31029	0	0	0	0	0.10857	0	0	0	0	0.0120634
piR-31030	0	0	0	0	0	0	0	0	0	0
piR-31031	0	0	0	0	0	0	0	0	0	0
piR-31032	0	0	0	0	0	0	0	0	0	0
piR-31033	0	0	0	0	0	0	0	0	0	0
piR-31034	0	0	0	0	0	0	0	0	0	0
piR-31035	0	0	0	0	0	0	0	0	0	0
piR-31036	0	0	0	0	0	0	0	0	0	0
piR-31037	0.103149	0.104322	0	0.0890853	0.10857	0	0	0	0	0.045014
piR-31038	2590.48	1316.65	2555.85	2110.88	1205.78	925.543	2139.23	2106.89	6234.13	2353.94
piR-31039	0.103149	0	0	0	0	0	0	0	0	0.011461
piR-31040	0.103149	0	0.110562	0	0	0	0	0	0	0.0237456
piR-31041	0	0	0	0	0	0	0	0.112355	0	0.0124839
piR-31042	0	0	0	0	0	0	0	0	0	0
piR-31043	0	0	0.165843	0	0	0	0.202598	0	0	0.0409378
piR-31044	0	0	0	0	0.10857	0	0.101299	0	0	0.0233188
piR-31045	0.206297	0.104322	0	0	0	0	0	0	0	0.0345133
piR-31046	0	0	0.0552808	0	0	0	0	0.337066	0	0.0435941
piR-31047	0	0	0	0	0	0	0	0	0	0
piR-31048	0	0	0	0	0	0	0	0	0	0
piR-31049	0.103149	0	0	0	0	0	0	0	0	0.011461
piR-31050	0	0	0	0	0	0	0	0	0	0
piR-31051	0	0	0	0	0	0	0	0	0	0
piR-31052	222.492	95.5591	132.674	103.25	118.016	53.7313	122.673	116.4	94.4366	117.692
piR-31053	0	0	0	0	0	0	0	0	0	0
piR-31054	0	0	0.0552808	0	0	0	0	0	0	0.00614231
piR-31055	0.515743	0.208644	0.331685	0.267256	0.542851	0.306598	0.303897	0.224711	0.657332	0.373191
piR-31056	0.103149	0	0	0	0	0	0	0	0	0.011461
piR-31057	0	0	0.0552808	0	0	0	0	0	0	0.00614231
piR-31058	0	0	0	0	0	0	0	0	0	0
piR-31059	0	0	0	0	0	0	0	0	0	0
piR-31060	0	0	0	0	0	0	0	0	0	0
piR-31061	0	0.104322	0	0	0.10857	0	0	0	0	0.0236547
piR-31062	0.103149	0.104322	0	0	0	0	0	0	0	0.0230523
piR-31063	0	0	0	0	0	0.0766495	0	0	0	0.00851661
piR-31064	0.103149	0	0	0	0	0	0	0	0	0.011461
piR-31065	0	0	0	0	0	0	0	0.112355	0	0.0124839
piR-31066	0	0	0	0	0	0	0	0	0	0
piR-31067	0	0	0	0	0	0	0	0	0	0
piR-31068	1707.52	692.073	247.271	934.326	1946.88	244.819	2055.66	723.568	3386.57	1326.52
piR-31069	0	0	0	0	0	0	0	0	0	0
piR-31070	0.103149	0	0	0	0	0	0	0	0	0.011461
piR-31071	0	0	0	0	0	0	0	0	0	0
piR-31072	0	0	0	0	0	0	0	0	0	0
piR-31073	0	0	0	0	0	0.0766495	0	0	0	0.00851661
piR-31074	0	0	0.0552808	0	0.10857	0	0	0	0	0.0182057
piR-31075	0	0	0	0	0	0	0	0	0	0
piR-31076	0	0	0	0.0890853	0	0	0	0.112355	0	0.0223823
piR-31077	0	0	0.110562	0	0	0	0.101299	0	0	0.0235401
piR-31078	0	0	0	0	0	0	0	0	0	0
piR-31079	0	0	0	0	0	0	0	0	0	0
piR-31080	33.317	14.7094	17.2476	12.7392	12.9198	11.1908	19.1455	16.9656	20.8155	17.6723
piR-31081	0	0	0	0	0	0	0	0.112355	0	0.0124839
piR-31082	0	0	0	0	0	0	0	0	0	0
piR-31083	0	0	0	0	0	0	0	0	0	0
piR-31084	0	0	0	0	0	0	0	0	0	0
piR-31085	0	0.104322	0	0.0890853	0	0	0	0.112355	0.219111	0.0583192
piR-31086	0.515743	0	0	0	0	0	0	0.112355	0	0.0697887
piR-31087	0.103149	0.208644	0.0552808	0.0890853	0	0.0766495	0.101299	0.112355	0	0.0829403
piR-31088	0	0	0	0	0	0	0	0	0	0
piR-31089	0	0	0	0	0	0	0	0	0	0
piR-31090	0	0	0	0	0	0	0	0	0	0
piR-31091	0	0	0	0	0	0	0	0	0	0
piR-31092	0	0	0	0	0	0	0	0	0	0
piR-31093	0	0	0	0	0	0	0	0	0	0
piR-31094	0.103149	0	0	0	0	0	0	0.112355	0	0.0239449
piR-31095	0	0	0	0.0890853	0	0	0	0	0.219111	0.034244
piR-31096	0	0	0	0	0	0	0.101299	0	0	0.0112554
piR-31097	0	0	0	0	0.10857	0	0.101299	0	0	0.0233188
piR-31098	0	0	0	0	0	0	0	0	0	0
piR-31099	0.103149	0	0	0	0	0	0	0	0	0.011461
piR-31100	0	0	0	0	0	0	0	0	0	0
piR-31101	0.103149	0	0.110562	0.0890853	0.32571	0.0766495	0	0.224711	0	0.103318
piR-31102	0	0	0	0	0	0	0	0	0	0
piR-31103	5.05429	4.17289	2.43236	1.15811	2.27997	2.83603	5.26755	3.14595	3.72488	3.34134
piR-31104	4.64169	5.21611	3.48269	3.6525	3.2571	2.68273	4.76105	3.70772	5.25865	4.07336
piR-31105	0.103149	0	0	0	0	0	0	0	0	0.011461
piR-31106	0	0	0	0	0	0	0	0	0	0
piR-31107	0	0	0.0552808	0.0890853	0	0	0	0	0.219111	0.0403863
piR-31108	0	0.417289	0.331685	0.267256	0.32571	0	0.101299	0.112355	0.438221	0.221535
piR-31109	0	0	0	0	0	0	0	0	0	0
piR-31110	0	0	0	0	0	0	0.303897	0	0	0.0337663
piR-31111	0.412595	0	0.0552808	0.178171	0.10857	0	0	0.112355	0.219111	0.120676
piR-31112	0	0	0.165843	0	0	0	0.101299	0	0.219111	0.054028
piR-31113	0	0	0	0	0	0	0	0	0	0
piR-31114	0	0	0	0	0	0	0	0	0	0
piR-31115	71.2757	34.2177	22.1123	16.4808	26.274	11.4208	39.7092	40.1108	121.387	42.5543
piR-31116	0.309446	1.14754	0.442247	0.356341	0.32571	0.0766495	0.101299	0.561776	0.438221	0.417693
piR-31117	0.103149	0.208644	0.0552808	0	0	0	0.101299	0	0	0.0520414
piR-31118	0	0.208644	0	0	0	0	0	0.112355	0	0.0356666
piR-31119	0	0	0	0	0	0	0	0	0	0
piR-31120	0	0	0	0	0	0	0	0	0	0
piR-31121	0.103149	0	0	0	0	0	0	0	0	0.011461
piR-31122	0	0	0	0	0	0	0	0	0	0
piR-31123	0	0.104322	0	0	0	0	0	0	0	0.0115914
piR-31124	0	0.104322	0	0	0.10857	0	0	0	0	0.0236547
piR-31125	0	0	0	0	0	0	0	0	0	0
piR-31126	0	0	0	0	0	0	0	0	0	0
piR-31127	0	0	0	0.0890853	0	0	0	0	0	0.00989836
piR-31128	0	0	0.0552808	0	0	0	0	0	0	0.00614231
piR-31129	0	0	0	0	0	0	0	0	0	0
piR-31130	0.206297	0.104322	0.110562	0	0.21714	0.0766495	0.202598	0	0.438221	0.150643
piR-31131	0	0	0	0	0	0	0	0	0	0
piR-31132	0	0	0	0	0	0	0	0	0	0
piR-31133	0	0	0	0	0	0	0	0	0.219111	0.0243456
piR-31134	0	0	0	0	0	0	0	0	0	0
piR-31135	0	0	0.0552808	0	0	0	0	0	0	0.00614231
piR-31136	0	0	0	0	0	0	0	0	0	0
piR-31137	0	0	0	0	0	0	0	0	0	0
piR-31138	0	0	0	0	0	0	0	0	0	0
piR-31139	0	0	0	0	0	0	0	0	0	0
piR-31140	0	0	0	0	0	0	0	0	0	0
piR-31141	3.09446	1.56483	0.608089	1.78171	7.49134	3.90913	4.05196	1.79768	7.88798	3.57635
piR-31142	4.74484	3.02534	1.21618	2.76164	4.99423	3.83248	2.73507	1.79768	6.79243	3.54443
piR-31143	6.39522	3.02534	1.71371	3.74158	6.73135	9.12129	4.25456	2.24711	9.64086	5.20789
piR-31144	0.103149	0	0	0	0	0	0	0	0	0.011461
piR-31145	0	0	0	0	0	0	0	0	0	0
piR-31146	0.103149	0	0.0552808	0	0.10857	0	0	0	0	0.0296666
piR-31147	0	0	0	0	0	0	0	0	0	0
piR-31148	0.206297	0	0.110562	0	0	0	0	0	0	0.0352066
piR-31149	0	0	0.0552808	0	0	0.0766495	0.303897	0	0	0.0484253
piR-31150	0	0	0.0552808	0	0	0	0	0	0	0.00614231
piR-31151	0	0	0	0	0	0	0	0	0	0
piR-31152	0	0	0	0	0	0	0	0	0	0
piR-31153	0	0	0	0	0	0	0	0	0	0
piR-31154	0	0	0	0	0	0	0	0	0	0
piR-31155	0	0.104322	0	0	0	0	0	0	0	0.0115914
piR-31156	0.206297	0	0	0.178171	0	0.0766495	0	0.224711	0	0.0762031
piR-31157	0	0	0	0	0	0	0	0	0	0
piR-31158	0.206297	0.208644	0.110562	0	0.10857	0	0.202598	0.112355	0	0.105447
piR-31159	0	0	0	0	0	0	0.202598	0	0	0.0225109
piR-31160	0	0	0	0	0	0	0	0	0	0
piR-31161	0.206297	0	0	0	0	0	0	0	0	0.0229219
piR-31162	0	0	0	0	0	0	0.202598	0.112355	0	0.0349948
piR-31163	0	0	0	0	0	0	0	0	0	0
piR-31164	0	0	0	0	0	0	0	0	0	0
piR-31165	0	0	0	0	0	0	0	0	0	0
piR-31166	0	0	0	0	0	0	0	0	0	0
piR-31167	0	0	0.110562	0	0	0	0	0	0	0.0122846
piR-31168	0	0	0	0	0	0	0	0	0	0
piR-31169	0.103149	0	0	0	0.10857	0	0	0	0	0.0235243
piR-31170	0.103149	0.625933	0.497528	0.712682	0.977131	0.153299	0.303897	0.786487	0.438221	0.510925
piR-31171	0	0	0	0	0	0	0	0.112355	0	0.0124839
piR-31172	0	0	0	0	0	0	0.101299	0	0	0.0112554
piR-31173	0.206297	0.104322	0	0	0	0	0	0	0	0.0345133
piR-31174	0	0	0.0552808	0	0	0	0	0.224711	0	0.0311102
piR-31175	0.206297	0	0	0	0	0	0	0.112355	0	0.0354058
piR-31176	0	0	0	0	0	0	0	0	0	0
piR-31177	0	0	0	0	0	0	0	0	0	0
piR-31178	0.412595	0	0.165843	0.356341	0	0.153299	0.202598	0.112355	0	0.155892
piR-31179	0	0	0	0	0	0	0	0	0	0
piR-31180	0.103149	0.104322	0.0552808	0.0890853	0	0.0766495	0	0	0	0.0476096
piR-31181	0.103149	0	0	0	0	0	0	0	0	0.011461
piR-31182	0	0	0	0	0	0	0	0	0	0
piR-31183	0	0	0.0552808	0	0	0	0	0	0.219111	0.0304879
piR-31184	0	0	0	0	0	0	0	0	0	0
piR-31185	0	0	0	0	0	0	0	0	0	0
piR-31186	0	0	0	0	0	0	0	0	0	0
piR-31187	0	0	0	0	0	0	0	0	0	0
piR-31188	0	0	0	0	0	0	0	0	0	0
piR-31189	0	0	0	0	0.10857	0	0	0	0	0.0120634
piR-31190	0	0	0	0	0	0	0	0	0	0
piR-31191	0	0	0	0	0	0	0	0	0	0
piR-31192	0.103149	0	0.110562	0	0	0.0766495	0	0	0	0.0322622
piR-31193	0	0	0.0552808	0	0	0	0.202598	0.112355	0	0.0411371
piR-31194	0	0	0	0	0	0	0	0	0	0
piR-31195	0	0	0	0.0890853	0	0	0	0.112355	0	0.0223823
piR-31196	0	0	0	0	0	0	0	0	0	0
piR-31197	0	0	0	0	0	0	0	0	0	0
piR-31198	0	0	0	0	0	0	0	0	0	0
piR-31199	0	0	0	0	0	0	0	0	0	0
piR-31200	0	0	0	0	0	0	0	0	0	0
piR-31201	0	0	0	0	0	0	0	0	0	0
piR-31202	0	0	0	0	0	0	0	0	0	0
piR-31203	0	0.208644	0.110562	0	0	0	0	0	0.219111	0.0598129
piR-31204	0	0	0	0	0	0	0.101299	0	0	0.0112554
piR-31205	0	0	0	0	0	0	0	0	0	0
piR-31206	0	0.104322	0.0552808	0.0890853	0	0	0.101299	0	0	0.0388875
piR-31207	0.103149	0.104322	0.0552808	0	0	0	0	0	0	0.0291946
piR-31208	0	0	0	0	0	0	0	0.224711	0	0.0249678
piR-31209	0.309446	0	0	0	0	0	0	0	0	0.0343829
piR-31210	0	0	0	0.0890853	0	0	0	0	0	0.00989836
piR-31211	0	0	0	0	0	0.153299	0	0	0	0.0170332
piR-31212	0.412595	0.312967	0.442247	0.267256	0.32571	0.229949	0.101299	0.337066	0.219111	0.294244
piR-31213	0	0	0	0	0	0	0	0	0	0
piR-31214	0	0	0	0.267256	0.21714	0.0766495	0	0.112355	0.219111	0.0991679
piR-31215	0	0	0	0	0	0	0	0	0	0
piR-31216	0.103149	0.104322	0	0	0	0	0	0	0	0.0230523
piR-31217	0.206297	0.208644	0.386966	0.0890853	0.21714	0	0	0.337066	0.657332	0.233614
piR-31218	0	0	0	0	0	0	0	0	0	0
piR-31219	5.98262	4.6945	2.54292	3.6525	3.36567	2.06954	4.35586	2.92124	18.1862	5.30789
piR-31220	0.103149	0	0.0552808	0.178171	0	0	0.101299	0	0.219111	0.0730011
piR-31221	0	0	0	0	0	0	0	0	0	0
piR-31222	0	0	0	0	0	0	0	0	0	0
piR-31223	0	0	0	0	0	0	0	0	0	0
piR-31224	0	0	0	0	0	0	0	0	0	0
piR-31225	0	0	0	0	0	0	0	0	0	0
piR-31226	0	0	0	0.0890853	0	0	0	0	0	0.00989836
piR-31227	0	0	0.0552808	0	0	0	0	0	0	0.00614231
piR-31228	0	0	0	0	0	0	0	0	0	0
piR-31229	0	0	0	0	0	0	0	0	0	0
piR-31230	0	0	0	0	0	0	0	0	0	0
piR-31231	0.825189	0.625933	0.442247	0.0890853	0.32571	0	0.911691	1.57297	0	0.532537
piR-31232	0.103149	0	0	0	0	0	0	0	0	0.011461
piR-31233	0.103149	0	0.221123	0	0.10857	0.153299	0.506495	0	0	0.121404
piR-31234	0	0	0	0.0890853	0	0	0	0	0	0.00989836
piR-31235	0.103149	0	0.0552808	0	0	0	0	0.112355	0	0.0300872
piR-31236	0	0	0	0	0	0	0	0	0	0
piR-31237	0	0	0	0	0	0	0	0	0	0
piR-31238	0	0	0	0	0	0	0	0	0	0
piR-31239	0	0	0	0	0	0	0	0	0	0
piR-31240	0	0	0	0	0	0	0	0	0	0
piR-31241	0	0	0	0	0	0	0	0	0	0
piR-31242	0.206297	0	0	0	0	0	0	0	0	0.0229219
piR-31243	0.412595	0	0.0552808	0.445426	0.32571	0	0	0.112355	0	0.150152
piR-31244	0	0	0	0	0	0	0	0	0	0
piR-31245	0	0.104322	0	0	0	0	0	0	0	0.0115914
piR-31246	0.515743	0.521611	0.386966	0	0.10857	0	0.101299	0	0.876442	0.278959
piR-31247	0	0	0	0	0	0	0	0	0	0
piR-31248	0	0	0	0	0	0	0	0	0	0
piR-31249	0.206297	0	0.0552808	0	0	0	0	0	0	0.0290642
piR-31250	0	0	0	0	0	0.0766495	0.101299	0	0.219111	0.0441177
piR-31251	0	0	0	0	0	0	0	0	0	0
piR-31252	0.103149	0.208644	0.221123	0	0	0	0	0	0	0.0592129
piR-31253	0	0	0	0	0	0	0	0	0	0
piR-31254	0	0	0	0	0	0	0	0	0	0
piR-31255	0.206297	0	0	0	0	0.0766495	0	0	0	0.0314385
piR-31256	0	0.104322	0	0	0	0	0.405196	0	0.219111	0.0809587
piR-31257	0	0	0.165843	0	0.10857	0	0	0	0	0.0304903
piR-31258	0	0	0	0	0	0	0	0	0	0
piR-31259	0	0	0	0	0	0	0	0	0	0
piR-31260	0.309446	0	0.0552808	0	0	0	0	0	0.219111	0.0648708
piR-31261	0	0	0.0552808	0.0890853	0	0.0766495	0	0	0.219111	0.0489029
piR-31262	0	0	0.0552808	0	0	0	0	0	0	0.00614231
piR-31263	0	0	0	0	0	0	0	0	0	0
piR-31264	0.103149	0.521611	0	0.0890853	0.10857	0	0.202598	0.112355	1.75288	0.321139
piR-31265	0	0	0	0	0	0	0	0	0	0
piR-31266	0	0	0	0	0	0	0	0	0	0
piR-31267	0	0	0.0552808	0	0	0	0	0	0	0.00614231
piR-31268	0.206297	0	0	0.267256	0.10857	0.0766495	0	0	0	0.073197
piR-31269	0	0	0	0	0.10857	0	0.101299	0	0	0.0233188
piR-31270	0.206297	0	0.331685	0.178171	0.32571	0.0766495	0	0.224711	0.219111	0.173593
piR-31271	0	0	0	0	0	0	0	0	0	0
piR-31272	0	0.104322	0.165843	0	0.10857	0	0	0	0	0.0420816
piR-31273	0	0	0	0	0	0	0	0	0	0
piR-31274	0	0	0	0	0	0	0	0	0	0
piR-31275	0	0	0	0	0	0	0	0	0	0
piR-31276	0	0	0	0	0	0	0	0	0	0
piR-31277	0.103149	0	0	0	0	0	0	0	0.438221	0.0601522
piR-31278	0	0	0.0552808	0	0	0.0766495	0	0	0	0.0146589
piR-31279	0	0	0	0	0	0	0	0	0	0
piR-31280	0	0	0	0	0	0	0	0	0	0
piR-31281	0	0	0	0	0	0	0	0	0	0
piR-31282	0	0	0	0	0	0	0	0	0	0
piR-31283	0	0	0	0	0	0	0	0	0	0
piR-31284	0	0	0	0	0	0	0	0	0	0
piR-31285	0	0	0	0	0	0	0	0	0	0
piR-31286	0.103149	0	0	0	0	0	0.202598	0	0	0.0339718
piR-31287	0	0	0	0.0890853	0.21714	0	0	0	0	0.0340251
piR-31288	0	0	0	0	0	0	0	0	0	0
piR-31289	0	0	0	0	0	0	0	0	0	0
piR-31290	0	0	0	0	0	0	0.202598	0	0	0.0225109
piR-31291	0	0	0	0	0	0	0	0	0	0
piR-31292	0	0	0.0552808	0	0	0	0	0	0	0.00614231
piR-31293	0	0	0	0.0890853	0	0	0	0	0	0.00989836
piR-31294	0	0	0	0	0	0	0.303897	0.112355	0	0.0462502
piR-31295	0	0	0	0.178171	0.10857	0	0	0.224711	0	0.0568279
piR-31296	0.103149	0	0	0	0	0	0	0	0	0.011461
piR-31297	0	0	0.0552808	0	0	0	0.202598	0	0	0.0286532
piR-31298	0	0	0	0	0	0	0	0	0	0
piR-31299	0.103149	0	0	0	0	0	0	0	0	0.011461
piR-31300	0	0	0	0	0	0	0	0	0	0
piR-31301	0	0	0	0	0	0	0	0	0	0
piR-31302	0	0	0	0	0	0	0	0	0	0
piR-31303	0	0	0	0	0	0	0	0	0	0
piR-31304	0	0	0	0	0	0	0	0	0	0
piR-31305	0	0	0	0	0	0.0766495	0	0	0	0.00851661
piR-31306	0	0	0	0	0	0	0	0	0	0
piR-31307	0	0	0	0	0	0	0	0	0	0
piR-31308	0	0	0	0	0	0	0	0	0	0
piR-31309	0	0	0	0	0	0	0	0	0	0
piR-31310	0	0	0	0	0	0	0	0	0	0
piR-31311	0	0	0	0	0	0	0	0	0	0
piR-31312	0.206297	0	0.110562	0	0	0	0	0.224711	0	0.0601744
piR-31313	0.206297	0	0	0	0	0.0766495	0.101299	0	0.219111	0.0670396
piR-31314	0	0	0	0	0	0	0	0	0	0
piR-31315	0	0	0	0	0	0	0	0	0	0
piR-31316	0	0	0	0	0	0	0	0	0	0
piR-31317	0	0.104322	0	0	0	0	0	0	0	0.0115914
piR-31318	0	0	0	0	0	0	0	0	0	0
piR-31319	0	0	0	0	0	0	0	0	0	0
piR-31320	0.103149	0.104322	0	0	0	0	0	0	0	0.0230523
piR-31321	0	0	0	0	0.10857	0	0	0	0	0.0120634
piR-31322	0	0	0	0	0	0	0	0	0	0
piR-31323	0	0	0	0	0	0	0	0	0.219111	0.0243456
piR-31324	0	0	0	0	0	0	0	0.112355	0	0.0124839
piR-31325	0	0	0.0552808	0	0	0	0	0	0.219111	0.0304879
piR-31326	0	0	0	0	0	0	0	0	0	0
piR-31327	0	0	0.0552808	0	0.32571	0	0	0	0	0.0423324
piR-31328	0	0	0	0	0	0	0	0	0	0
piR-31329	0.103149	0	0	0	0	0	0	0	0	0.011461
piR-31330	0	0.104322	0.0552808	0	0	0	0	0.112355	0	0.0302176
piR-31331	0	0	0	0	0	0	0	0.112355	0	0.0124839
piR-31332	0	0	0	0	0	0	0	0	0	0
piR-31333	0.103149	0	0	0	0	0	0	0	0	0.011461
piR-31334	0	0	0	0	0	0	0	0	0	0
piR-31335	0	0	0	0.445426	0	0	0.202598	0	0	0.0720027
piR-31336	0	0	0	0	0	0	0	0	0	0
piR-31337	0	0	0	0	0	0	0	0	0	0
piR-31338	0	0	0	0	0	0	0	0.112355	0	0.0124839
piR-31339	0	0	0	0	0	0	0	0	0	0
piR-31340	0	0	0	0	0	0	0	0	0	0
piR-31341	0	0	0.331685	0	0	0	0	0	0	0.0368539
piR-31342	0	0	0	0	0	0	0	0	0	0
piR-31343	0.103149	0	0	0	0.10857	0	0.101299	0	0	0.0347798
piR-31344	0	0	0	0	0	0	0	0	0	0
piR-31345	0	0	0	0	0	0	0	0	0	0
piR-31346	0	0	0	0	0	0	0	0	0	0
piR-31347	0	0	0	0.0890853	0	0	0.101299	0	0	0.0211538
piR-31348	0.103149	0	0	0.0890853	0	0	0	0	0.219111	0.0457049
piR-31349	0.103149	0	0	0	0	0	0	0	0.219111	0.0358066
piR-31350	0	0	0.0552808	0	0	0	0	0	0	0.00614231
piR-31351	0	0	0	0	0	0	0	0	0	0
piR-31352	0	0	0	0	0	0	0	0	0	0
piR-31353	0	0	0	0	0.10857	0	0	0	0	0.0120634
piR-31354	0	0	0	0	0	0.0766495	0	0	0	0.00851661
piR-31355	66.3246	23.1595	14.8153	19.3315	42.7766	49.2856	40.6209	23.5946	125.769	45.0753
piR-31356	0.103149	0.104322	0.110562	0.178171	0	0.0766495	0.303897	0.112355	0	0.109901
piR-31357	0	0	0	0	0	0	0	0	0	0
piR-31358	0.103149	0	0	0.0890853	0	0	0	0	0	0.0213593
piR-31359	0.515743	0	0	0	0	0	0.101299	0.224711	0	0.0935281
piR-31360	0	0	0	0	0	0	0	0	0	0
piR-31361	0.206297	0	0.110562	0	0.10857	0	0	0	0	0.0472699
piR-31362	0	0	0	0	0	0	0	0.112355	0	0.0124839
piR-31363	0.103149	0	0	0	0	0	0	0	0	0.011461
piR-31364	0.103149	0	0.0552808	0.0890853	0	0	0.202598	0	0	0.0500125
piR-31365	0	0	0	0	0	0	0	0	0	0
piR-31366	0	0	0	0	0	0	0	0	0	0
piR-31367	0.206297	0.104322	0.110562	0	0.21714	0.0766495	0	0.112355	0.219111	0.116271
piR-31368	1.23778	0.730255	0.442247	0.356341	3.69139	0.766495	1.21559	1.23591	5.91598	1.73244
piR-31369	0	0	0	0	0	0	0.101299	0	0	0.0112554
piR-31370	0	0	0	0	0.10857	0	0	0	0	0.0120634
piR-31371	0	0	0	0.0890853	0	0	0	0	0	0.00989836
piR-31372	0	0	0	0	0	0	0	0	0	0
piR-31373	0	0	0	0	0	0	0.101299	0	0	0.0112554
piR-31374	0	0	0	0	0	0	0.101299	0	0	0.0112554
piR-31375	4.74484	1.8778	3.09573	3.29616	2.1714	0.996444	3.14027	1.79768	5.25865	2.931
piR-31376	0	0.104322	0.165843	0.0890853	0	0.229949	0	0	0	0.0654665
piR-31377	0	0	0	0	0	0	0	0	0	0
piR-31378	0	0	0	0	0	0	0	0	0	0
piR-31379	0	0	0	0	0	0	0	0	0	0
piR-31380	0	0	0	0	0	0	0	0	0	0
piR-31381	0.103149	0.312967	0.165843	0.178171	0	0.153299	0.303897	0.112355	0.219111	0.172088
piR-31382	0	0	0	0	0	0	0	0	0	0
piR-31383	0	0	0	0.0890853	0.21714	0	0.101299	0	0	0.0452805
piR-31384	0	0	0	0	0	0	0	0	0	0
piR-31385	0.103149	0	0	0	0	0	0	0	0	0.011461
piR-31386	0	0	0.0552808	0	0	0.0766495	0	0	0	0.0146589
piR-31387	0.309446	0.417289	0.0552808	0	0.10857	0	0	0	0.657332	0.171991
piR-31388	0	0	0	0	0	0	0	0	0	0
piR-31389	0	0	0	0	0	0	0	0	0	0
piR-31390	0	0	0.0552808	0	0	0	0.101299	0.224711	0.219111	0.0667112
piR-31391	0.103149	0.104322	0.110562	0	0.10857	0	0	0	0	0.0474003
piR-31392	0	0	0	0	0	0	0	0	0	0
piR-31393	0	0	0	0	0	0	0	0	0	0
piR-31394	0	0	0	0	0	0	0	0	0	0
piR-31395	0	0	0	0	0	0	0	0	0	0
piR-31396	0	0.208644	0	0	0	0	0.101299	0	0	0.0344381
piR-31397	0.103149	0	0	0.178171	0.10857	0.153299	0.101299	0.112355	0	0.0840936
piR-31398	0	0	0	0	0	0	0	0	0	0
piR-31399	0	0	0	0	0	0	0	0	0	0
piR-31400	0	0	0.0552808	0	0	0	0	0	0	0.00614231
piR-31401	0	0	0	0	0	0	0	0.224711	0	0.0249678
piR-31402	0	0	0	0	0	0	0	0	0	0
piR-31403	0	0	0	0	0	0	0	0	0	0
piR-31404	0.412595	0.730255	0.552808	0.267256	1.0857	0.229949	0.607794	0.449421	0.219111	0.506099
piR-31405	0	0.104322	0	0	0	0	0	0	0	0.0115914
piR-31406	0	0	0	0	0	0	0	0	0	0
piR-31407	0	0.104322	0	0	0	0	0.101299	0	0	0.0228468
piR-31408	0	0	0	0	0	0	0	0.112355	0	0.0124839
piR-31409	0.103149	0	0	0.0890853	0	0	0.101299	0	0	0.0326148
piR-31410	0	0	0	0	0	0	0	0	0	0
piR-31411	0	0	0	0	0	0	0	0	0	0
piR-31412	0	0	0	0	0	0	0	0	0	0
piR-31413	0	0	0	0	0	0	0	0	0	0
piR-31414	0	0	0	0.0890853	0	0	0	0	0	0.00989836
piR-31415	0	0	0	0	0	0.0766495	0	0	0	0.00851661
piR-31416	0	0	0	0.0890853	0	0	0	0	0	0.00989836
piR-31417	0	0	0	0	0	0	0	0	0	0
piR-31418	0	0	0	0	0	0	0	0	0	0
piR-31419	0	0	0	0	0	0	0	0	0	0
piR-31420	0	0	0	0	0	0	0	0	0	0
piR-31421	0	0	0	0	0	0	0	0	0	0
piR-31422	0	0	0	0	0	0	0	0	0	0
piR-31423	0	0	0	0	0	0	0	0	0	0
piR-31424	0	0.104322	0.0552808	0.178171	0.10857	0.0766495	0.303897	0	0.219111	0.116222
piR-31425	0	0.312967	0	0.356341	0.21714	0.0766495	0.202598	0.224711	0	0.15449
piR-31426	0	0	0	0	0	0	0	0	0	0
piR-31427	0	0	0	0	0	0	0	0	0	0
piR-31428	0	0	0	0	0	0	0	0	0.219111	0.0243456
piR-31429	0	0	0	0	0	0	0	0	0	0
piR-31430	0	0	0	0	0.10857	0	0	0	0	0.0120634
piR-31431	0	0	0.0552808	0	0.10857	0	0.303897	0	0.657332	0.125009
piR-31432	0	0	0	0	0	0	0	0	0	0
piR-31433	0.206297	0	0	0.0890853	0	0	0.101299	0	0	0.0440757
piR-31434	0	0	0	0	0	0	0	0.112355	0	0.0124839
piR-31435	0.103149	0	0.0552808	0	0	0	0	0	0	0.0176033
piR-31436	0.103149	0	0	0	0	0	0	0	0	0.011461
piR-31437	0.103149	0.208644	0	0.0890853	0	0	0	0	0	0.044542
piR-31438	0	0	0.0552808	0	0.21714	0	0	0	0	0.030269
piR-31439	0	0	0	0	0	0	0	0	0	0
piR-31440	0	0	0.110562	0	0	0	0	0	0	0.0122846
piR-31441	0	0	0	0	0	0	0.101299	0	0	0.0112554
piR-31442	0	0	0	0	0	0.0766495	0	0	0	0.00851661
piR-31443	0	0	0	0	0	0	0	0	0	0
piR-31444	0.103149	0	0	0	0	0	0	0	0	0.011461
piR-31445	0.825189	0.208644	0.386966	0.267256	0.10857	0.229949	0.810392	0.561776	0.219111	0.401984
piR-31446	0.103149	0	0	0	0	0	0	0	0	0.011461
piR-31447	0.515743	0.104322	0.276404	0.356341	0	0	0	0.337066	0.657332	0.24969
piR-31448	1.44408	2.19077	0.497528	1.60353	1.84569	0.689846	1.92468	0.786487	2.62933	1.51244
piR-31449	0	0	0	0	0	0	0	0	0	0
piR-31450	0	0	0	0	0	0	0	0	0	0
piR-31451	0	0.104322	0	0	0	0	0	0.112355	0	0.0240753
piR-31452	0	0	0	0	0	0	0	0.224711	0	0.0249678
piR-31453	0	0	0	0	0	0	0	0	0.219111	0.0243456
piR-31454	0	0	0	0	0	0	0	0	0	0
piR-31455	0	0	0.0552808	0	0	0	0	0	0	0.00614231
piR-31456	0	0	0	0	0	0	0	0	0	0
piR-31457	0	0	0	0	0	0	0	0	0	0
piR-31458	0	0	0	0	0	0	0	0	0	0
piR-31459	0	0	0	0	0	0	0	0	0	0
piR-31460	0	0	0	0	0	0	0	0	0	0
piR-31461	0	0	0	0	0	0	0	0	0	0
piR-31462	0	0	0	0	0	0	0	0	0	0
piR-31463	0	0	0.0552808	0	0	0	0	0	0	0.00614231
piR-31464	0	0	0	0	0	0	0	0	0	0
piR-31465	0	0	0	0	0	0	0	0	0	0
piR-31466	0	0	0	0	0	0	0	0	0	0
piR-31467	0	0	0	0.0890853	0	0	0	0	0	0.00989836
piR-31468	0	0	0	0	0	0	0	0	0	0
piR-31469	0.103149	0	0.0552808	0.0890853	0.32571	0	0.101299	0.112355	0	0.0874311
piR-31470	0	0	0	0	0	0	0	0	0	0
piR-31471	0	0	0	0	0	0	0	0	0	0
piR-31472	0.103149	0	0	0	0	0	0	0	0	0.011461
piR-31473	0.309446	0	0.165843	0.0890853	0.10857	0.153299	0.911691	0.112355	0	0.205588
piR-31474	0	0.312967	0	0	0.10857	0	0	0	0	0.0468374
piR-31475	0	0	0	0	0	0	0	0	0	0
piR-31476	0	0	0	0	0	0	0	0	0	0
piR-31477	0	0	0	0	0	0	0	0	0	0
piR-31478	0.206297	0.104322	0.0552808	0.267256	0.21714	0.383248	0.303897	0.112355	0	0.183311
piR-31479	0	0	0	0	0	0	0	0	0.219111	0.0243456
piR-31480	0	0	0	0	0	0	0	0	0	0
piR-31481	0	0	0	0	0	0	0	0	0	0
piR-31482	0	0	0	0	0	0	0	0	0	0
piR-31483	0.309446	0	0.0552808	0.0890853	0.10857	0.0766495	0	0.112355	0.219111	0.107833
piR-31484	0	0	0	0	0	0	0	0	0	0
piR-31485	0	0	0.165843	0	0	0	0	0	0	0.0184269
piR-31486	0	0	0	0	0	0	0	0	0	0
piR-31487	0	0.104322	0	0	0	0	0	0.112355	0	0.0240753
piR-31488	0	0	0	0	0	0	0	0	0	0
piR-31489	0	0	0	0	0	0	0	0	0.219111	0.0243456
piR-31490	0	0	0	0	0	0	0	0	0	0
piR-31491	0	0	0	0	0	0	0	0	0	0
piR-31492	0	0	0	0	0	0	0	0	0	0
piR-31493	0	0	0	0	0	0	0	0	0	0
piR-31494	0	0	0	0	0	0	0	0	0	0
piR-31495	0	0	0	0	0	0	0	0	0	0
piR-31496	0.206297	0.104322	0	0	0	0	0	0	0.219111	0.0588589
piR-31497	0.103149	0	0	0	0.10857	0	0	0.112355	0	0.0360082
piR-31498	0.206297	0	0	0	0.10857	0	0	0.112355	0	0.0474692
piR-31499	0	0	0.0552808	0	0.10857	0.229949	0	0	0	0.0437555
piR-31500	0	0.104322	0.165843	0.0890853	0	0	0.101299	0.112355	0.219111	0.0880016
piR-31501	0	0	0	0	0.10857	0	0	0	0	0.0120634
piR-31502	0	0	0	0	0	0	0	0	0	0
piR-31503	0.103149	0	0.165843	0.0890853	0	0	0	0	0.438221	0.0884775
piR-31504	0	0	0	0.0890853	0	0	0	0	0	0.00989836
piR-31505	0	0	0	0	0	0	0	0	0	0
piR-31506	0	0	0	0	0	0	0	0	0	0
piR-31507	0	0	0	0	0	0	0	0	0	0
piR-31508	0	0	0.0552808	0	0	0	0	0.112355	0	0.0186262
piR-31509	0.206297	0	0	0	0	0	0	0	0	0.0229219
piR-31510	0	0	0	0	0	0	0	0	0.219111	0.0243456
piR-31511	0.206297	0.104322	0.110562	0.178171	0	0	0	0.112355	0	0.0790786
piR-31512	0	0	0	0	0	0	0	0	0	0
piR-31513	0	0	0.221123	0	0	0	0.101299	0	0	0.0358247
piR-31514	0	0	0	0	0	0	0	0	0	0
piR-31515	0	0	0	0	0	0	0	0	0	0
piR-31516	0	0	0	0	0	0	0	0	0	0
piR-31517	0	0	0	0	0.10857	0	0.202598	0	0	0.0345742
piR-31518	0	0	0	0	0	0	0	0	0	0
piR-31519	0	0	0	0	0	0	0	0	0	0
piR-31520	83.8599	43.8153	26.2031	31.2689	48.3137	18.3192	48.5222	36.6278	40.7546	41.965
piR-31521	0	0.104322	0	0	0	0	0.101299	0	0	0.0228468
piR-31522	0	0	0	0	0	0	0	0	0	0
piR-31523	0	0	0	0	0	0	0	0	0	0
piR-31524	0	0	0	0	0	0	0	0	0	0
piR-31525	0	0	0	0	0	0	0	0	0	0
piR-31526	0	0.104322	0	0	0	0	0	0	0	0.0115914
piR-31527	0.206297	0.104322	0	0	0	0	0	0.112355	0	0.0469972
piR-31528	0	0	0	0	0	0	0	0	0	0
piR-31529	0	0	0	0	0	0	0	0	0.219111	0.0243456
piR-31530	0.103149	0.208644	2.8746	0.356341	0.434281	0.153299	0.101299	0.449421	0.438221	0.568806
piR-31531	0.825189	0.104322	0.0552808	0.712682	0	0	0.101299	0.112355	0.219111	0.236693
piR-31532	0	0	0	0	0.10857	0	0	0	0	0.0120634
piR-31533	0	0	0	0	0	0	0	0	0	0
piR-31534	0.206297	0.208644	0.497528	0.445426	0.542851	0.229949	0.405196	0.898842	0	0.381637
piR-31535	0	0	0	0	0	0	0	0	0	0
piR-31536	0	0	0	0	0	0	0	0	0	0
piR-31537	0	0	0	0	0	0	0.101299	0	0	0.0112554
piR-31538	0	0	0	0	0	0	0	0	0	0
piR-31539	0	0	0.0552808	0	0	0	0	0	0	0.00614231
piR-31540	0	0	0	0	0	0	0	0	0	0
piR-31541	0.103149	0	0	0.0890853	0	0	0	0	0	0.0213593
piR-31542	0	0	0	0.0890853	0	0	0	0	0	0.00989836
piR-31543	0.103149	0	0	0	0	0	0.101299	0	0	0.0227164
piR-31544	0	0	0	0	0.10857	0	0.101299	0.224711	0.219111	0.0726322
piR-31545	0.103149	0	0	0.0890853	0	0	0.101299	0	0	0.0326148
piR-31546	0	0	0	0	0	0	0	0	0	0
piR-31547	0	0	0	0	0	0	0	0	0	0
piR-31548	0	0	0	0	0	0	0	0	0	0
piR-31549	0	0	0	0.0890853	0	0	0	0	0	0.00989836
piR-31550	0	0	0	0	0	0	0	0	0	0
piR-31551	0	0	0	0	0	0	0	0	0	0
piR-31552	0	0.104322	0	0	0	0	0	0	0	0.0115914
piR-31553	0	0	0	0	0	0	0	0	0	0
piR-31554	0.103149	0	0	0	0	0	0	0	0	0.011461
piR-31555	0.412595	0.104322	0.0552808	0.534512	0.10857	0.383248	0.405196	0.224711	0.438221	0.296295
piR-31556	0	0	0	0	0.10857	0	0	0	0	0.0120634
piR-31557	0.206297	0.104322	0.110562	0.178171	0.10857	0	0.101299	0.224711	1.31466	0.260955
piR-31558	0	0	0	0.178171	0	0	0	0	0	0.0197967
piR-31559	0	0.104322	0	0	0	0	0	0	0	0.0115914
piR-31560	0	0	0.0552808	0	0	0	0	0	0	0.00614231
piR-31561	0	0.104322	0	0	0	0	0	0	0	0.0115914
piR-31562	0.103149	0	0	0	0	0	0	0	0	0.011461
piR-31563	0.206297	0	0	0	0	0	0	0	0	0.0229219
piR-31564	0	0	0	0.0890853	0	0	0	0	0	0.00989836
piR-31565	0.309446	0.104322	0.165843	0.0890853	0.434281	0.229949	0.405196	0	0	0.193125
piR-31566	0.206297	0.104322	0.221123	0.0890853	0.10857	0	0.202598	0	0	0.103555
piR-31567	0.103149	0.104322	0.0552808	0	0	0	0	0	0	0.0291946
piR-31568	0	0	0	0	0	0	0	0	0	0
piR-31569	0.618892	0.417289	0.221123	0.178171	0.32571	0.153299	0.709093	0.112355	0.438221	0.352684
piR-31570	0	0	0.0552808	0	0	0	0	0.112355	0	0.0186262
piR-31571	0	0	0	0	0	0	0	0	0	0
piR-31572	0	0	0	0	0	0	0	0	0	0
piR-31573	0	0.104322	0.110562	0.0890853	0	0.0766495	0.101299	0	0	0.0535464
piR-31574	0	0	0	0	0	0.0766495	0	0	0	0.00851661
piR-31575	0	0	0	0	0	0	0	0	0	0
piR-31576	0	0	0	0	0	0	0	0	0	0
piR-31577	0	0	0	0	0	0	0	0	0	0
piR-31578	0	0	0	0	0	0	0	0	0	0
piR-31579	0	0	0	0	0	0	0	0	0	0
piR-31580	0	0	0	0	0	0	0.101299	0	0	0.0112554
piR-31581	0	0	0	0	0	0	0	0	0	0
piR-31582	0	0	0	0	0	0	0	0	0	0
piR-31583	0	0	0	0	0	0	0	0	0	0
piR-31584	0	0	0	0	0	0	0	0	0	0
piR-31585	0	0	0	0	0	0	0	0	0	0
piR-31586	0	0.208644	0	0	0	0	0.202598	0.112355	0	0.0581775
piR-31587	0	0	0	0	0	0	0	0	0	0
piR-31588	0	0	0	0	0	0	0	0	0	0
piR-31589	0	0	0	0	0	0	0	0	0	0
piR-31590	0	0	0	0	0	0	0	0	0	0
piR-31591	0	0	0	0	0	0	0.101299	0	0	0.0112554
piR-31592	0	0.104322	0	0	0.10857	0	0	0	0	0.0236547
piR-31593	0	0	0	0	0	0	0	0	0	0
piR-31594	0	0	0	0	0	0	0	0	0	0
piR-31595	0	0	0	0	0	0	0	0	0	0
piR-31596	0	0	0	0	0	0	0	0	0	0
piR-31597	0.103149	0	0.0552808	0	0	0	0.101299	0	0	0.0288587
piR-31598	0	0	0	0	0	0	0	0	0	0
piR-31599	0	0	0	0	0	0	0.101299	0	0	0.0112554
piR-31600	0	0	0	0	0	0	0	0	0	0
piR-31601	0	0	0	0	0	0	0	0	0	0
piR-31602	0	0	0	0	0	0	0	0	0	0
piR-31603	0	0.104322	0	0	0	0	0	0	0	0.0115914
piR-31604	0	0	0	0	0	0	0	0	0	0
piR-31605	0	0	0	0	0	0	0	0	0	0
piR-31606	0	0	0	0.178171	0.10857	0	0	0	0	0.0318601
piR-31607	0	0	0	0	0.10857	0	0	0	0	0.0120634
piR-31608	0	0	0	0	0	0	0	0	0	0
piR-31609	0.103149	0	0	0	0	0	0	0	0	0.011461
piR-31610	0.103149	0	0	0	0	0	0	0	0	0.011461
piR-31611	0	0	0	0	0	0	0	0	0	0
piR-31612	4.95114	1.35619	1.05034	1.78171	0.977131	0	3.95066	2.02239	1.09555	1.90946
piR-31613	0	0	0	0	0	0	0	0	0	0
piR-31614	0	0	0	0	0	0	0	0	0	0
piR-31615	0	0	0	0	0	0	0	0	0	0
piR-31616	0	0	0	0.0890853	0	0	0	0	0	0.00989836
piR-31617	0	0.104322	0.110562	0.178171	0.21714	0	0	0.112355	0.438221	0.128975
piR-31618	0	0	0	0	0	0	0	0	0	0
piR-31619	0	0	0	0	0	0	0	0	0	0
piR-31620	0.103149	0.104322	0	0	0	0	0	0	0	0.0230523
piR-31621	0	0	0	0	0.10857	0	0	0	0	0.0120634
piR-31622	0	0	0	0	0	0	0	0	0	0
piR-31623	0	0.208644	0.110562	0.0890853	0	0	0	0.112355	0	0.0578496
piR-31624	0.103149	0	0	0	0	0.0766495	0.101299	0	0	0.031233
piR-31625	0.206297	0	0	0	0	0	0	0	0	0.0229219
piR-31626	0	0	0	0	0	0	0	0	0	0
piR-31627	0	0	0	0	0	0	0	0	0	0
piR-31628	0	0	0	0	0	0	0	0	0	0
piR-31629	0	0	0	0	0	0	0	0	0	0
piR-31630	0	0	0	0	0	0	0	0	0	0
piR-31631	0	0	0	0	0	0	0	0	0	0
piR-31632	0	0	0	0	0	0	0	0	0	0
piR-31633	0	0	0	0	0	0	0	0	0	0
piR-31634	0	0	0	0	0	0	0	0	0	0
piR-31635	0	0	0	0	0	0	0	0	0	0
piR-31636	7.22041	5.32043	1.99011	6.59231	3.69139	2.98933	6.38184	5.05599	17.5288	6.30785
piR-31637	13.4093	5.6334	3.09573	8.19585	7.38277	5.90201	17.626	7.75251	15.776	9.41929
piR-31638	50.646	32.9658	4.25662	29.1309	33.9825	7.12841	67.2625	26.1788	134.534	42.8984
piR-31639	0.103149	0	0	0	0	0	0	0	0	0.011461
piR-31640	0	0.104322	0	0	0	0.0766495	0	0	0	0.020108
piR-31641	0.103149	0	0	0	0	0	0	0	0	0.011461
piR-31642	0	0	0	0	0	0	0	0	0	0
piR-31643	0	0	0	0	0	0	0	0	0	0
piR-31644	0	0	0	0	0	0	0	0	0	0
piR-31645	0	0.104322	0.0552808	0	0	0	0	0	0	0.0177337
piR-31646	0	0	0	0	0	0	0	0	0.219111	0.0243456
piR-31647	0	0.104322	0	0	0	0	0	0	0	0.0115914
piR-31648	0	0	0	0	0	0.153299	0	0	0	0.0170332
piR-31649	0	0	0	0	0	0	0.101299	0	0	0.0112554
piR-31650	0	0	0.0552808	0	0	0	0	0.112355	0	0.0186262
piR-31651	0	0	0	0	0	0	0	0	0	0
piR-31652	0.206297	0	0.0552808	0	0	0.0766495	0	0.112355	0	0.0500648
piR-31653	0	0	0	0	0	0	0	0	0	0
piR-31654	0	0	0	0	0	0	0	0	0	0
piR-31655	0	0	0	0.0890853	0	0	0	0.112355	0	0.0223823
piR-31656	0	0	0	0	0	0	0	0	0	0
piR-31657	0	0	0	0	0	0	0	0	0	0
piR-31658	0	0	0	0	0	0	0	0	0	0
piR-31659	0	0	0	0	0	0	0	0	0	0
piR-31660	0	0	0	0	0	0	0	0	0	0
piR-31661	10.3149	5.94636	5.36224	4.89969	4.45138	3.67918	6.38184	5.2807	9.64086	6.21746
piR-31662	28.469	16.7959	15.3128	14.61	10.6399	8.2015	15.1948	14.2691	31.9901	17.2759
piR-31663	0.103149	0	0.221123	0	0	0	0.101299	0	0	0.0472857
piR-31664	0	0	0	0	0	0	0	0	0	0
piR-31665	0.103149	0.625933	0	0	0	0	0.101299	0.112355	0	0.104748
piR-31666	0	0	0	0	0	0.153299	0.101299	0	0	0.0282887
piR-31667	0.103149	0	0	0	0	0	0	0	0	0.011461
piR-31668	0	0	0	0	0	0	0	0	0	0
piR-31669	0	0	0	0	0	0	0	0	0	0
piR-31670	0	0	0	0	0	0	0	0	0	0
piR-31671	0	0	0	0	0	0	0	0	0	0
piR-31672	0	0	0	0	0	0	0	0	0	0
piR-31673	0	0	0	0	0	0	0	0	0	0
piR-31674	0	0	0	0	0	0	0	0	0	0
piR-31675	0	0	0	0	0.21714	0	0	0	0	0.0241267
piR-31676	0.103149	0	0	0	0	0	0	0	0	0.011461
piR-31677	0	0	0	0	0	0	0	0	0	0
piR-31678	0	0	0	0	0	0	0	0	0	0
piR-31679	0.103149	0.104322	0.0552808	0	0	0	0.101299	0.112355	0	0.052934
piR-31680	0	0	0	0	0	0	0.101299	0	0	0.0112554
piR-31681	0	0	0	0	0.10857	0	0	0	0	0.0120634
piR-31682	0	0	0	0	0	0	0	0	0	0
piR-31683	0	0	0	0	0	0	0	0	0	0
piR-31684	0.103149	0	0	0	0	0	0	0	0	0.011461
piR-31685	0	0	0	0	0	0	0	0	0	0
piR-31686	83.241	38.0776	84.635	63.0724	76.2163	934.434	89.2444	58.5371	76.2505	167.079
piR-31687	0	0	0	0	0	0	0	0	0	0
piR-31688	0	0	0	0	0	0	0	0	0	0
piR-31689	0	0	0	0	0	0	0	0	0	0
piR-31690	0	0	0	0	0	0	0	0	0	0
piR-31691	0	0	0	0	0	0	0	0	0	0
piR-31692	0	0	0	0	0	0	0	0	0	0
piR-31693	0	0	0	0	0	0	0	0	0	0
piR-31694	0	0	0	0	0	0	0	0	0	0
piR-31695	0	0	0	0	0	0	0	0	0	0
piR-31696	0	0	0	0	0	0	0	0	0	0
piR-31697	0.103149	0.208644	0.0552808	0	0.10857	0	0	0	0.438221	0.101541
piR-31698	0.206297	0	0	0.0890853	0.10857	0	0.101299	0	0	0.0561391
piR-31699	0	0	0	0	0	0	0	0	0	0
piR-31700	0	0	0	0	0	0	0	0	0	0
piR-31701	1.34093	0.208644	0.331685	0.890853	0.21714	0.153299	0.506495	0.674132	0.657332	0.55339
piR-31702	0	0	0	0	0	0	0	0	0	0
piR-31703	0	0	0	0	0	0	0	0	0	0
piR-31704	0	0	0	0	0	0	0	0	0	0
piR-31705	0	0	0	0	0	0	0	0	0	0
piR-31706	0	0	0	0.178171	0	0	0	0.112355	0	0.0322806
piR-31707	0	0	0	0	0	0	0	0	0	0
piR-31708	0	0	0	0	0	0.0766495	0	0	0	0.00851661
piR-31709	0	0	0	0	0	0	0	0	0	0
piR-31710	0	0	0	0	0	0	0	0	0	0
piR-31711	0	0	0	0	0	0	0	0	0	0
piR-31712	0	0	0	0	0	0	0	0	0	0
piR-31713	0	0	0	0	0	0	0	0	0	0
piR-31714	0	0.104322	0	0	0	0.0766495	0	0	0	0.020108
piR-31715	0.103149	0	0	0	0	0	0	0	0	0.011461
piR-31716	0	0	0	0	0	0	0.101299	0	0	0.0112554
piR-31717	0	0	0	0	0	0	0	0	0	0
piR-31718	0	0	0	0	0	0	0	0	0	0
piR-31719	0	0	0	0	0	0	0	0	0	0
piR-31720	0	0	0	0	0	0	0	0	0	0
piR-31721	0	0	0	0	0	0	0	0	0	0
piR-31722	0	0	0	0	0	0	0	0	0	0
piR-31723	0.206297	0	0.0552808	0	0.10857	0	0	0	0	0.0411276
piR-31724	0	0	0	0	0	0.0766495	0	0	0	0.00851661
piR-31725	0	0	0	0	0.10857	0	0	0	0	0.0120634
piR-31726	0	0	0	0	0	0	0	0	0	0
piR-31727	0.103149	0.104322	0	0	0	0	0.101299	0	0.219111	0.0586534
piR-31728	0.103149	0	0.0552808	0	0	0	0	0	0	0.0176033
piR-31729	0.206297	0.104322	0	0.356341	0.21714	0.153299	0	0.224711	0.219111	0.16458
piR-31730	0	0	0	0	0	0	0	0	0	0
piR-31731	0	0	0	0	0	0.0766495	0.202598	0	0	0.0310275
piR-31732	0.103149	0	0	0.0890853	0.10857	0	0.101299	0.112355	0	0.057162
piR-31733	0	0	0	0	0	0	0	0	0	0
piR-31734	0	0	0	0	0	0	0	0	0	0
piR-31735	0	0.104322	0	0	0	0	0	0	0.219111	0.035937
piR-31736	0	0	0	0	0	0	0	0.112355	0	0.0124839
piR-31737	0	1.35619	0	0	0	0	0	0	0	0.150688
piR-31738	0	0.208644	0	0	0.21714	0	0	0	0	0.0473094
piR-31739	0	0	0	0	0	0	0	0	0	0
piR-31740	0.206297	0	0.0552808	0	0	0.0766495	0	0.112355	0	0.0500648
piR-31741	0	0	0	0	0	0	0	0	0	0
piR-31742	0	0	0	0	0	0	0	0	0	0
piR-31743	0	0.104322	0	0	0	0	0	0	0	0.0115914
piR-31744	0	0	0	0	0	0	0	0	0	0
piR-31745	0	0	0	0	0	0	0	0	0	0
piR-31746	0	0	0	0	0	0	0	0	0	0
piR-31747	0	0	0	0	0	0.0766495	0	0	0	0.00851661
piR-31748	0	0	0	0	0	0	0	0	0	0
piR-31749	0	0	0	0	0	0	0.101299	0	0	0.0112554
piR-31750	0	0	0	0	0	0	0	0	0	0
piR-31751	0	0.104322	0	0	0	0	0.101299	0	0	0.0228468
piR-31752	0	0	0.0552808	0	0	0	0	0	0	0.00614231
piR-31753	0.309446	0.104322	0	0	0	0	0	0	0.219111	0.0703199
piR-31754	0.103149	0	0	0	0	0	0	0	0	0.011461
piR-31755	0	0	0	0	0	0	0	0	0	0
piR-31756	0	0	0	0.0890853	0	0	0	0	0	0.00989836
piR-31757	0	0	0	0	0	0	0	0	0	0
piR-31758	0	0	0	0	0	0	0	0	0	0
piR-31759	0	0	0	0	0	0	0	0	0	0
piR-31760	0	0	0	0	0	0	0	0	0	0
piR-31761	0	0	0	0	0	0	0	0	0	0
piR-31762	0	0	0.0552808	0	0	0	0.101299	0	0	0.0173978
piR-31763	0	0	0	0	0	0	0	0	0	0
piR-31764	0	0.104322	0	0	0	0	0	0	0	0.0115914
piR-31765	0.206297	0.104322	0.276404	0.0890853	0	0	0	0	0	0.0751232
piR-31766	0	0	0	0	0	0	0	0	0	0
piR-31767	0	0	0	0.0890853	0	0	0	0	0	0.00989836
piR-31768	0	0	0	0	0	0	0	0	0	0
piR-31769	0.103149	0	0	0.0890853	0	0	0	0	0	0.0213593
piR-31770	0.103149	0	0	0	0	0	0	0	0	0.011461
piR-31771	0	0	0	0	0	0	0	0	0	0
piR-31772	0	0	0	0	0	0	0	0	0	0
piR-31773	0	0	0	0	0	0	0	0	0	0
piR-31774	0	0	0	0	0	0	0	0	0	0
piR-31775	0	0	0.0552808	0	0	0	0	0	0	0.00614231
piR-31776	0	0	0	0	0	0	0	0	0	0
piR-31777	0	0	0	0	0	0	0	0	0	0
piR-31778	0	0.208644	0	0	0.10857	0	0	0	0	0.0352461
piR-31779	0	0	0	0	0	0	0	0	0	0
piR-31780	0	0	0	0	0	0	0	0	0	0
piR-31781	0	0.208644	0	0	0	0.0766495	0	0	0	0.0316993
piR-31782	0	0	0	0	0	0	0	0	0	0
piR-31783	0	0	0	0	0	0	0	0	0	0
piR-31784	0.103149	0	0.0552808	0.0890853	0	0.153299	0	0.112355	0	0.0570188
piR-31785	0	0	0	0	0	0	0	0	0	0
piR-31786	0	0	0	0	0	0	0.101299	0	0	0.0112554
piR-31787	0	0	0	0	0	0	0	0	0	0
piR-31788	0	0	0	0	0.10857	0	0	0	0	0.0120634
piR-31789	0	0	0	0	0	0	0	0	0	0
piR-31790	0	0	0	0	0	0	0	0	0	0
piR-31791	0	0	0	0	0	0	0	0	0	0
piR-31792	0	0	0	0	0	0	0	0	0	0
piR-31793	0	0	0	0	0	0	0	0	0	0
piR-31794	0	0	0	0	0	0	0	0	0	0
piR-31795	0	0	0	0	0	0	0	0	0	0
piR-31796	0	0	0	0	0	0	0	0	0	0
piR-31797	0	0	0	0	0	0	0	0	0	0
piR-31798	0.103149	0.104322	0	0.0890853	0.21714	0	0.101299	0	0	0.0683328
piR-31799	0	0	0	0	0	0	0	0	0	0
piR-31800	0	0	0	0	0	0	0	0	0	0
piR-31801	0	0	0	0	0.10857	0	0	0.112355	0	0.0245473
piR-31802	0	0	0	0	0	0	0	0	0	0
piR-31803	0	0.104322	0.110562	0	0	0	0.101299	0	0	0.0351314
piR-31804	0.103149	0	0.0552808	0	0	0	0	0	0	0.0176033
piR-31805	0	0	0	0	0	0	0	0	0	0
piR-31806	0	0.104322	0	0	0	0	0	0	0.219111	0.035937
piR-31807	0	0	0	0	0	0	0	0	0	0
piR-31808	0	0	0	0	0	0	0	0	0	0
piR-31809	0.103149	0.104322	0	0	0	0	0	0	0	0.0230523
piR-31810	0	0	0	0	0	0	0	0.112355	0	0.0124839
piR-31811	0	0	0	0	0.10857	0	0	0	0	0.0120634
piR-31812	0	0	0	0	0	0.0766495	0	0	0	0.00851661
piR-31813	0	0	0.0552808	0	0	0	0	0	0	0.00614231
piR-31814	0	0	0	0	0	0	0	0	0	0
piR-31815	0	0	0	0	0.10857	0	0.101299	0	0	0.0233188
piR-31816	0	0	0	0	0	0	0	0	0	0
piR-31817	0	0.104322	0	0	0	0	0	0	0	0.0115914
piR-31818	0	0	0	0	0	0	0	0	0	0
piR-31819	0	0	0	0.267256	0	0	0	0	0	0.0296951
piR-31820	0	0	0	0	0	0	0	0	0	0
piR-31821	0	0	0	0	0	0	0	0	0	0
piR-31822	0	0	0.0552808	0.0890853	0.10857	0	0	0	0	0.028104
piR-31823	0.103149	0.208644	0	0	0	0	0.101299	0.112355	0.219111	0.0827286
piR-31824	0	0	0	0	0	0	0	0	0	0
piR-31825	0	0	0	0	0	0	0	0	0	0
piR-31826	0	0	0	0	0	0	0	0	0	0
piR-31827	0	0.104322	0	0.0890853	0	0	0	0	0	0.0214897
piR-31828	0	0.104322	0	0	0	0	0	0	0	0.0115914
piR-31829	0	0	0.110562	0	0	0	0	0	0	0.0122846
piR-31830	0	0	0	0	0	0	0	0	0	0
piR-31831	0	0	0	0	0	0	0	0	0	0
piR-31832	0	0	0	0	0	0	0	0	0	0
piR-31833	0	0.104322	0	0	0.10857	0	0	0	0.219111	0.0480003
piR-31834	0	0	0	0	0	0	0	0	0	0
piR-31835	0	0	0	0	0	0	0	0	0	0
piR-31836	0	0	0	0	0	0	0	0	0	0
piR-31837	0	0	0	0	0	0	0.202598	0	0	0.0225109
piR-31838	0	0	0	0	0	0.0766495	0	0	0.219111	0.0328622
piR-31839	0	0	0.110562	0	0	0	0.101299	0	0	0.0235401
piR-31840	0	0	0	0	0	0	0.101299	0	0	0.0112554
piR-31841	0	0	0	0	0	0	0	0	0	0
piR-31842	0	0	0	0	0.10857	0	0	0	0	0.0120634
piR-31843	0	0	0	0	0	0	0	0	0	0
piR-31844	0.103149	0	0	0	0	0	0	0	0	0.011461
piR-31845	0	0	0	0	0	0	0	0	0	0
piR-31846	0	0	0	0	0	0.0766495	0	0	0	0.00851661
piR-31847	0	0	0	0	0	0	0	0	0	0
piR-31848	0	0	0	0	0	0	0	0	0	0
piR-31849	0.515743	0.208644	0	0	0	0	0.405196	0.112355	0.219111	0.162339
piR-31850	0.206297	0	0	0	0	0	0.101299	0	0	0.0341774
piR-31851	0	0	0	0.178171	0	0	0	0	0	0.0197967
piR-31852	0.206297	0	0	0.0890853	0	0	0	0	0	0.0328203
piR-31853	0	0	0	0	0	0	0	0	0	0
piR-31854	0	0	0	0.0890853	0.10857	0	0	0	0	0.0219617
piR-31855	0	0	0	0	0	0	0	0	0	0
piR-31856	0	0	0	0	0	0	0	0	0	0
piR-31857	0	0	0.110562	0	0	0	0	0	0.219111	0.0366302
piR-31858	0	0	0	0	0	0	0	0	0	0
piR-31859	0	0	0	0	0	0	0.101299	0	0	0.0112554
piR-31860	0	0	0	0	0	0	0	0	0	0
piR-31861	0	0	0	0.178171	0	0.0766495	0.202598	0	0.219111	0.0751698
piR-31862	0	0	0	0	0	0	0	0	0	0
piR-31863	0	0	0	0	0	0	0	0	0	0
piR-31864	0	0	0	0	0	0	0	0	0	0
piR-31865	0	0	0	0	0.10857	0	0	0	0	0.0120634
piR-31866	0.103149	0	0.110562	0.178171	0	0	0	0	0	0.0435423
piR-31867	0	0	0	0	0	0	0	0	0	0
piR-31868	0	0	0	0	0	0	0	0	0	0
piR-31869	0.103149	0	0	0	0	0	0	0	0	0.011461
piR-31870	0	0	0	0	0	0	0	0	0	0
piR-31871	0.103149	0.104322	0	0.0890853	0.10857	0	0	0	0	0.045014
piR-31872	0	0	0	0	0	0	0	0	0	0
piR-31873	0	0	0	0	0	0	0	0	0	0
piR-31874	0	0	0	0	0.10857	0	0	0	0	0.0120634
piR-31875	0	0	0	0	0	0	0	0	0	0
piR-31876	0	0	0	0	0	0	0	0	0	0
piR-31877	0.103149	0.625933	0.0552808	0	0	0	0	0	0	0.0871514
piR-31878	0	0	0	0	0	0	0	0	0	0
piR-31879	0	0	0	0	0	0	0	0	0	0
piR-31880	0	0	0.0552808	0	0	0	0.101299	0	0	0.0173978
piR-31881	0	0	0	0	0	0	0	0	0	0
piR-31882	0	0	0	0	0	0	0	0	0	0
piR-31883	0	0	0	0.0890853	0	0	0	0	0.219111	0.034244
piR-31884	0	0	0	0	0	0	0	0.112355	0	0.0124839
piR-31885	0.412595	0.104322	0.331685	0.623597	0.10857	0.459897	0.506495	0	0.657332	0.356055
piR-31886	0	0	0	0	0.10857	0	0.101299	0	0	0.0233188
piR-31887	0	0	0	0	0	0	0	0	0	0
piR-31888	0	0	0	0	0	0	0	0	0	0
piR-31889	0	0	0	0	0	0	0	0	0	0
piR-31890	0	0	0	0	0	0	0	0	0	0
piR-31891	0	0	0	0	0.10857	0	0	0	0	0.0120634
piR-31892	0	0	0	0	0	0	0	0	0	0
piR-31893	0	0	0	0	0	0	0	0	0	0
piR-31894	0	0	0.0552808	0	0	0	0	0	0	0.00614231
piR-31895	0	0	0	0	0	0	0	0	0	0
piR-31896	0	0	0	0	0	0	0	0	0	0
piR-31897	0.928338	0	0.0552808	0	0.10857	0.153299	0.303897	0.112355	0.219111	0.208983
piR-31898	0	0.104322	0	0	0	0	0	0	0	0.0115914
piR-31899	0	0	0	0	0.10857	0	0	0	0	0.0120634
piR-31900	0	0	0	0	0	0	0	0	0	0
piR-31901	0.103149	0	0	0	0	0	0	0	0	0.011461
piR-31902	0	0	0	0	0.10857	0	0	0	0	0.0120634
piR-31903	0	0	0	0	0	0	0	0	0	0
piR-31904	0	0	0	0	0	0	0	0	0	0
piR-31905	0	0	0	0	0	0	0	0	0	0
piR-31906	0	0	0	0	0	0	0.101299	0	0	0.0112554
piR-31907	0	0	0	0	0	0	0	0	0	0
piR-31908	0	0	0	0	0.10857	0	0	0	0	0.0120634
piR-31909	0	0	0.165843	0	0	0	0	0	0	0.0184269
piR-31910	0	0	0	0	0	0	0	0	0	0
piR-31911	0	0	0	0	0	0	0	0	0	0
piR-31912	0	0	0	0	0	0	0	0	0	0
piR-31913	0	0	0	0	0	0	0	0	0	0
piR-31914	0.206297	0	0.0552808	0	0	0	0	0.224711	0	0.0540321
piR-31915	0	0	0	0	0	0	0	0	0	0
piR-31916	0.103149	0	0	0	0.10857	0	0	0	0	0.0235243
piR-31917	0	0	0	0	0	0	0	0	0	0
piR-31918	0.103149	0	0	0	0.10857	0	0.101299	0	0	0.0347798
piR-31919	0	0	0	0	0	0	0	0	0	0
piR-31920	0	0	0	0	0	0	0	0	0	0
piR-31921	0	0	0	0	0	0	0	0	0	0
piR-31922	0.206297	0	0	0	0.10857	0	0	0	0	0.0349853
piR-31923	0.103149	0	0	0	0	0	0	0	0	0.011461
piR-31924	403.621	114.128	448.328	575.045	352.744	345.689	660.976	183.813	707.508	421.317
piR-31925	251.889	78.7632	244.618	304.493	199.335	185.109	367.817	123.703	444.794	244.502
piR-31926	0	0	0	0	0	0	0	0	0	0
piR-31927	0	0	0	0	0	0	0	0	0	0
piR-31928	0.103149	0	0	0	0	0	0	0	0	0.011461
piR-31929	0	0.104322	0	0	0	0	0	0	0	0.0115914
piR-31930	0	0	0	0	0	0	0	0	0	0
piR-31931	0	0.104322	0	0.0890853	0	0	0	0	0	0.0214897
piR-31932	0	0	0	0	0	0	0	0	0	0
piR-31933	0	0	0	0	0	0	0	0	0	0
piR-31934	0	0	0	0	0	0	0.101299	0	0	0.0112554
piR-31935	353.387	156.275	188.618	224.673	173.061	84.1612	197.229	169.994	249.786	199.687
piR-31936	0	0	0	0	0	0	0	0	0	0
piR-31937	0	0	0	0	0	0	0	0	0	0
piR-31938	0	0	0	0	0	0	0	0	0	0
piR-31939	0	0	0	0	0	0	0	0	0	0
piR-31940	0	0	0	0	0	0	0	0	0	0
piR-31941	0.103149	0.312967	0	0	0	0.0766495	0	0	0	0.0547516
piR-31942	0.309446	0.208644	0.0552808	0	0	0	0.101299	0	0.438221	0.123655
piR-31943	0	0	0	0	0	0	0	0	0	0
piR-31944	0	0	0	0	0	0	0	0	0	0
piR-31945	0	0	0	0	0	0	0	0	0.219111	0.0243456
piR-31946	0	0.104322	0	0.178171	0	0	0	0.224711	0.219111	0.0807015
piR-31947	0.103149	0.104322	0.221123	0.178171	0.32571	0	0	0.112355	0	0.116092
piR-31948	0	0	0	0	0	0	0	0	0	0
piR-31949	0	0	0.0552808	0	0	0	0	0	0	0.00614231
piR-31950	0	0	0.0552808	0.0890853	0	0	0	0	0	0.0160407
piR-31951	0	0	0	0	0.10857	0	0	0	0	0.0120634
piR-31952	0	0	0	0	0	0	0	0	0	0
piR-31953	0	0	0	0	0	0	0	0	0	0
piR-31954	0	0	0	0.178171	0	0	0	0	0	0.0197967
piR-31955	0	0	0	0	0	0	0	0	0	0
piR-31956	0	0	0	0	0	0	0	0	0	0
piR-31957	0.103149	0	0	0.178171	0	0	0	0	0	0.0312577
piR-31958	0	0.104322	0	0	0	0	0	0	0	0.0115914
piR-31959	0	0.104322	0.110562	0	0.10857	0	0	0	0	0.0359393
piR-31960	0	0	0	0	0	0	0	0	0	0
piR-31961	1.65038	1.04322	0.718651	0.890853	0.434281	0.0766495	0.810392	0.449421	2.19111	0.918328
piR-31962	0	0	0	0	0	0	0	0	0	0
piR-31963	0	0	0.0552808	0	0.10857	0	0	0.112355	0	0.0306896
piR-31964	0	0	0	0	0	0	0	0	0	0
piR-31965	0.206297	0.104322	0	0	0	0.0766495	0	0	0	0.0430299
piR-31966	0	0	0	0.0890853	0.10857	0	0	0	0	0.0219617
piR-31967	0	0	0.0552808	0	0.21714	0	0	0.112355	0	0.0427529
piR-31968	0	0.208644	0	0	0	0.0766495	0	0	0	0.0316993
piR-31969	0	0.104322	0	0	0	0	0	0	0	0.0115914
piR-31970	0	0	0	0	0	0	0	0	0	0
piR-31971	0	0.208644	0	0.178171	0	0	0	0	0.438221	0.0916707
piR-31972	0	0	0	0	0	0	0	0	0	0
piR-31973	0	0	0	0.0890853	0.10857	0	0	0	0	0.0219617
piR-31974	0	0	0	0	0	0	0	0.112355	0	0.0124839
piR-31975	0	0	0	0	0	0	0	0	0	0
piR-31976	0.103149	0	0	0	0	0	0	0	0	0.011461
piR-31977	0	0	0	0	0	0.0766495	0	0	0	0.00851661
piR-31978	0	0	0	0	0	0	0	0	0	0
piR-31979	0	0	0	0	0	0	0	0	0	0
piR-31980	0	0	0	0	0.10857	0	0.101299	0	0	0.0233188
piR-31981	0	0	0	0	0	0	0	0	0	0
piR-31982	0	0	0	0	0	0	0	0	0	0
piR-31983	0	0	0	0	0	0	0	0	0	0
piR-31984	0.103149	0.104322	0.0552808	0	0	0	0	0.224711	0	0.0541625
piR-31985	2.26927	1.8778	0.884493	0.979938	1.0857	1.37969	1.51948	1.57297	2.19111	1.52894
piR-31986	2.47557	1.35619	0.718651	1.33628	0.434281	0.919794	2.83637	1.57297	2.41022	1.56226
piR-31987	2.78501	1.66915	0.995055	2.22713	1.19427	1.45634	5.16625	2.02239	4.60132	2.45744
piR-31988	0	0	0	0	0	0	0	0	0	0
piR-31989	0	0	0	0	0.21714	0	0	0	0	0.0241267
piR-31990	0	0	0	0	0	0	0	0	0	0
piR-31991	0	0	0	0	0	0	0	0	0	0
piR-31992	0	0	0	0	0	0	0	0	0	0
piR-31993	0	0	0	0	0	0	0	0	0	0
piR-31994	0	0	0	0	0	0	0	0	0	0
piR-31995	0	0	0.110562	0	0	0	0	0	0	0.0122846
piR-31996	0	0	0.0552808	0	0	0	0	0	0	0.00614231
piR-31997	0	0	0	0	0	0	0	0.112355	0	0.0124839
piR-31998	1.65038	1.14754	0.442247	0.712682	0.651421	0.229949	0.709093	0.337066	3.28666	1.01856
piR-31999	0	0	0	0	0	0	0	0	0	0
piR-32000	0	0	0	0	0	0	0	0	0	0
piR-32001	0	0	0	0	0	0	0	0	0	0
piR-32002	0	0	0	0	0	0	0	0	0	0
piR-32003	0	0	0	0	0	0	0	0	0	0
piR-32004	0	0.208644	0.0552808	0.267256	0.10857	0.0766495	0.101299	0.449421	0	0.140791
piR-32005	0	0	0	0	0	0	0	0	0	0
piR-32006	0	0	0	0	0	0	0	0	0	0
piR-32007	0.103149	0.208644	0.165843	0.267256	0	0	0.202598	0.224711	0.438221	0.178936
piR-32008	0	0	0	0	0	0	0	0	0.219111	0.0243456
piR-32009	0	0	0.110562	0	0	0.0766495	0	0	0	0.0208012
piR-32010	0.103149	0	0	0	0	0	0	0	0	0.011461
piR-32011	0	0	0	0	0	0	0	0	0	0
piR-32012	0	0	0	0	0	0	0	0	0	0
piR-32013	0	0	0	0	0	0	0	0	0	0
piR-32014	0	0	0	0	0	0	0	0	0	0
piR-32015	0	0	0	0	0	0	0	0	0	0
piR-32016	0.103149	0.104322	0	0	0	0	0	0	0	0.0230523
piR-32017	0.206297	0	0	0	0	0	0	0	0	0.0229219
piR-32018	0	0	0	0.178171	0	0	0	0	0	0.0197967
piR-32019	0	0	0	0.0890853	0	0	0	0	0	0.00989836
piR-32020	0	0	0	0	0	0	0	0	0	0
piR-32021	0	0	0.0552808	0.178171	0	0	0	0	0	0.025939
piR-32022	0	0	0	0	0	0	0	0	0.219111	0.0243456
[truncated: 30,048 more rows]
