# Supplementary material for: Optimization of Extraction of Circulating RNAs from Plasma – Enabling Small RNA Sequencing
Source: PLoS One. 2014 Sep 17;9(9):e107259. doi: 10.1371/journal.pone.0107259 (PMC4167851; doi:10.1371/journal.pone.0107259)
Supplement: Table S2 — Top 15 piRNAs mainly contributing to the sequence motif analysis in Figure 6 [B]. (XLSX) [file pone.0107259.s002.xlsx]

## Sheet: Tabelle1
Table S2: Top 15 piRNAs mainly contributing to the sequence motif analysis.
piRNA name	Complete Sequence from GenBank	GenBank ID	% total mapped piRNAs	SUM % top 4 piRNAs
piR-43772	tccctggtgg tctagtggtt aggattcggc ac	DQ575660.1	22.2
piR-43771	tccctggtgg tctagtggtt aggattcggc a	DQ575659.1	20.0
piR-60565	ttccctggtg gtctagtggt taggattcgg c	DQ594453.1	15.1
piR-43786	tccctgtggt ctaggtgtcc acacactacc c	DQ575674.1	8.9	top 4 piRNAs 66.2
piR-31068	agcattggtg gttcagtggt agaattctcg c	DQ570956.1	6.9
piR-35982	ggcattggtg gttcagtggt agaattctcg c	DQ597916.1	6.8
piR-33151	ccgcctggga ataccgggtg ctgtaggctt a	DQ593039.1	5.5
piR-31038	agcaggacgg tggccatgga agtcggaatc c	DQ570926.1	2.5
piR-33082	cccggcccgg acacggacag gattgacaga tt	DQ592970.1	2.5
piR-35284	gcattggtgg ttcagtggta gaattctcac	DQ597218.1	1.9
piR-43770	tccctggtgg tctagtggtt aggata	DQ575658.1	0.6
piR-33382	cgcacgtgtt aggacccgaa agatggtgaa c	DQ593270.1	0.5
piR-36376	ggttagtttt accctactga tgatgtgttg tt	DQ598310.1	0.5
piR-33065	cccctggtgg tctagtggtt aggattcggc	DQ592953.1	0.5
piR-36329	ggtcagtcgg tcctgagaga tgggcgagc	DQ598263.1	0.3
