# Supplementary material for: Optimization of Extraction of Circulating RNAs from Plasma – Enabling Small RNA Sequencing
Source: PLoS One. 2014 Sep 17;9(9):e107259. doi: 10.1371/journal.pone.0107259 (PMC4167851; doi:10.1371/journal.pone.0107259)
Supplement: Table S3 — Top 20 ranking list displays the most abundant circulating miRNAs in nine bovine plasma samples using small RNA-Seq. Data was compared to findings by Williams et al. [33]. Same miRNAs are marked in bold type. Table S3 [A] reports data from mapping to bovine entries in miRBase, Table S3 [B] lists results for mapping to human reference index. (XLSX) [file pone.0107259.s003.xlsx]

## Sheet: Tabelle1
Table S3 [A]: Top 20 list of most abundant annotated bta miRNAs from small RNA-Seq experiment with nine animals compared to literature
Top 10 Williams et al.	Rank	Animal 1	Animal 2	Animal 3	Animal 4	Animal 5	Animal 6	Animal 7	Animal 8	Animal 9
miR-451-DICER	1	bta-miR-122	bta-miR-122	bta-miR-122	bta-miR-122	bta-miR-122	bta-miR-122	bta-miR-122	bta-miR-122	bta-miR-122
miR-486	2	bta-miR-423-3p	bta-miR-423-3p	bta-miR-423-3p	bta-miR-486	bta-miR-423-3p	bta-miR-423-5p	bta-miR-423-3p	bta-miR-423-3p	bta-miR-486
miR-92a	3	bta-miR-486	bta-miR-423-5p	bta-miR-423-5p	bta-miR-423-3p	bta-miR-99a-5p	bta-miR-423-3p	bta-miR-423-5p	bta-miR-423-5p	bta-miR-423-5p
miR-16	4	bta-miR-423-5p	bta-miR-486	bta-miR-99a-5p	bta-miR-423-5p	bta-miR-423-5p	bta-miR-486	bta-miR-486	bta-miR-99a-5p	bta-miR-99a-5p
miR-7b	5	bta-miR-99a-5p	bta-miR-99a-5p	bta-miR-486	bta-miR-99a-5p	bta-miR-486	bta-miR-99a-5p	bta-miR-99a-5p	bta-miR-486	bta-miR-423-3p
miR-21	6	bta-miR-92a	bta-miR-320a	bta-miR-192	bta-miR-140	bta-miR-140	bta-miR-192	bta-miR-192	bta-miR-192	bta-miR-92a
miR-19b	7	bta-miR-192	bta-miR-140	bta-miR-100	bta-miR-192	bta-miR-192	bta-miR-320a	bta-miR-92a	bta-miR-320a	bta-miR-30d
miR-25	8	bta-miR-3600	bta-miR-92a	bta-miR-320a	bta-miR-320a	bta-miR-92a	bta-miR-3600	bta-miR-193a-5p	bta-miR-92a	bta-miR-25
miR-22	9	bta-miR-193a-5p	bta-miR-3600	bta-miR-3600	bta-miR-100	bta-miR-3600	bta-miR-193a-5p	bta-miR-3600	bta-miR-3600	bta-miR-21-5p
miR-144	10	bta-miR-320a	bta-miR-192	bta-miR-30a-5p	bta-miR-92a	bta-miR-320a	bta-miR-22-3p	bta-miR-30d	bta-miR-193a-5p	bta-miR-192
	11	bta-miR-100	bta-miR-193a-5p	bta-miR-92a	bta-miR-148a	bta-miR-100	bta-miR-92a	bta-miR-320a	bta-miR-140	bta-miR-3600
	12	bta-miR-22-3p	bta-miR-22-3p	bta-miR-193a-5p	bta-miR-25	bta-miR-30d	bta-miR-140	bta-miR-30a-5p	bta-miR-22-3p	bta-miR-451
	13	bta-miR-30a-5p	bta-miR-30d	bta-miR-148a	bta-miR-3600	bta-miR-21-5p	bta-miR-378	bta-miR-100	bta-miR-100	bta-miR-320a
	14	bta-miR-30d	bta-miR-24-3p	bta-miR-22-3p	bta-miR-22-3p	bta-miR-22-3p	bta-miR-100	bta-miR-22-3p	bta-miR-30a-5p	bta-miR-191
	15	bta-miR-191	bta-miR-125b	bta-miR-30d	bta-miR-30d	bta-miR-25	bta-miR-24-3p	bta-miR-191	bta-miR-148a	bta-miR-140
	16	bta-miR-140	bta-miR-100	bta-miR-140	bta-miR-378	bta-miR-10b	bta-miR-191	bta-miR-148a	bta-miR-30d	bta-miR-100
	17	bta-miR-148a	bta-miR-339a	bta-miR-21-5p	bta-miR-24-3p	bta-miR-148a	bta-miR-148a	bta-miR-125b	bta-miR-24-3p	bta-miR-30a-5p
	18	bta-miR-25	bta-miR-378	bta-miR-191	bta-miR-339a	bta-miR-125b	bta-miR-21-5p	bta-miR-339a	bta-miR-21-5p	bta-miR-10b
	19	bta-miR-125b	bta-miR-25	bta-miR-25	bta-miR-21-5p	bta-miR-24-3p	bta-miR-30d	bta-miR-25	bta-miR-484	bta-miR-24-3p
	20	bta-miR-21-5p	bta-miR-484	bta-miR-27b	bta-miR-125b	bta-miR-193a-5p	bta-miR-339a	bta-miR-484	bta-miR-125b	bta-miR-148a
Table S3 [B]: Top 20 list of most abundant annotated hsa miRNAs from small RNA-Seq experiment with nine animals compared to literature
Top 10 Williams et al.	Rank	Animal 1	Animal 2	Animal 3	Animal 4	Animal 5	Animal 6	Animal 7	Animal 8	Animal 9
miR-451-DICER	1	hsa-miR-122-5p	hsa-miR-122-5p	hsa-miR-122-5p	hsa-miR-122-5p	hsa-miR-122-5p	hsa-miR-122-5p	hsa-miR-122-5p	hsa-miR-122-5p	hsa-miR-486-5p
miR-486	2	hsa-miR-3591-3p	hsa-miR-486-5p	hsa-miR-3591-3p	hsa-miR-486-5p	hsa-miR-99a-5p	hsa-miR-3591-3p	hsa-miR-3591-3p	hsa-miR-423-3p	hsa-miR-122-5p
miR-92a	3	hsa-miR-486-5p	hsa-miR-423-3p	hsa-miR-423-3p	hsa-miR-99a-5p	hsa-miR-423-3p	hsa-miR-423-5p	hsa-miR-423-3p	hsa-miR-3591-3p	hsa-miR-99a-5p
miR-16	4	hsa-miR-423-3p	hsa-miR-423-5p	hsa-miR-99a-5p	hsa-miR-423-3p	hsa-miR-486-5p	hsa-miR-423-3p	hsa-miR-423-5p	hsa-miR-99a-5p	hsa-miR-3591-3p
miR-7b	5	hsa-miR-99a-5p	hsa-miR-99a-5p	hsa-miR-423-5p	hsa-miR-423-5p	hsa-miR-423-5p	hsa-miR-486-5p	hsa-miR-486-5p	hsa-miR-423-5p	hsa-miR-423-5p
miR-21	6	hsa-miR-423-5p	hsa-miR-3591-3p	hsa-miR-486-5p	hsa-miR-3591-3p	hsa-miR-3591-3p	hsa-miR-99a-5p	hsa-miR-99a-5p	hsa-miR-486-5p	hsa-miR-423-3p
miR-19b	7	hsa-miR-22-3p	hsa-miR-3184-3p	hsa-miR-22-3p	hsa-miR-22-3p	hsa-miR-22-3p	hsa-miR-22-3p	hsa-miR-22-3p	hsa-miR-22-3p	hsa-miR-92a-3p
miR-25	8	hsa-miR-92a-3p	hsa-miR-22-3p	hsa-miR-100-5p	hsa-miR-3184-5p	hsa-miR-92a-3p	hsa-miR-3184-3p	hsa-miR-92a-3p	hsa-miR-3184-5p	hsa-miR-22-3p
miR-22	9	hsa-miR-193a-5p	hsa-miR-3184-5p	hsa-miR-3184-5p	hsa-miR-140-3p	hsa-miR-192-5p	hsa-miR-3184-5p	hsa-miR-193a-5p	hsa-miR-92a-3p	hsa-miR-25-3p
miR-144	10	hsa-miR-3184-5p	hsa-miR-320a	hsa-miR-320a	hsa-miR-3184-3p	hsa-miR-3184-5p	hsa-miR-320a	hsa-miR-3184-3p	hsa-miR-3184-3p	hsa-miR-3184-3p
	11	hsa-miR-3184-3p	hsa-miR-92a-3p	hsa-miR-92a-3p	hsa-miR-192-5p	hsa-miR-3184-3p	hsa-miR-193a-5p	hsa-miR-3184-5p	hsa-miR-320a	hsa-miR-21-5p
	12	hsa-miR-320a	hsa-miR-193a-5p	hsa-miR-192-5p	hsa-miR-320a	hsa-miR-140-3p	hsa-miR-192-5p	hsa-miR-100-5p	hsa-miR-193a-5p	hsa-miR-451a
	13	hsa-miR-100-5p	hsa-miR-192-5p	hsa-miR-193a-5p	hsa-miR-92a-3p	hsa-miR-100-5p	hsa-miR-92a-3p	hsa-miR-192-5p	hsa-miR-192-5p	hsa-miR-191-5p
	14	hsa-miR-192-5p	hsa-miR-140-3p	hsa-miR-3184-3p	hsa-miR-148a-3p	hsa-miR-320a	hsa-miR-378a-3p	hsa-miR-191-5p	hsa-miR-100-5p	hsa-miR-320a
	15	hsa-miR-191-5p	hsa-miR-125b-5p	hsa-miR-148a-3p	hsa-miR-100-5p	hsa-miR-21-5p	hsa-miR-100-5p	hsa-miR-320a	hsa-miR-148a-3p	hsa-miR-10b-5p
	16	hsa-miR-148a-3p	hsa-miR-339-5p	hsa-miR-339-5p	hsa-miR-25-3p	hsa-miR-25-3p	hsa-miR-191-5p	hsa-miR-339-5p	hsa-miR-140-3p	hsa-miR-100-5p
	17	hsa-miR-25-3p	hsa-miR-24-3p	hsa-miR-191-5p	hsa-miR-378a-3p	hsa-miR-10b-5p	hsa-miR-148a-3p	hsa-miR-148a-3p	hsa-miR-484	hsa-miR-192-5p
	18	hsa-miR-125b-5p	hsa-miR-100-5p	hsa-miR-4792	hsa-miR-339-5p	hsa-miR-148a-3p	hsa-miR-339-5p	hsa-miR-125b-5p	hsa-miR-24-3p	hsa-miR-148a-3p
	19	hsa-miR-339-5p	hsa-miR-25-3p	hsa-miR-25-3p	hsa-miR-125b-5p	hsa-miR-125b-5p	hsa-miR-24-3p	hsa-miR-25-3p	hsa-miR-125b-5p	hsa-miR-24-3p
	20	hsa-miR-1246	hsa-miR-484	hsa-miR-27b-3p	hsa-miR-193a-5p	hsa-miR-193a-5p	hsa-miR-21-5p	hsa-miR-484	hsa-miR-21-5p	hsa-miR-30d-5p
